# Supplementary material for: Network-based scoring system for genome-scale metabolic reconstructions
Source: BMC Syst Biol. 2011 May 19;5:76. doi: 10.1186/1752-0509-5-76 (PMC3113238; doi:10.1186/1752-0509-5-76)
Supplement: Additional file 2 — Database with reaction probability scores for E. coli metabolism and bipartite network representation in edge list format. [file 1752-0509-5-76-S2.XLS]

## Sheet: net
ID Reaction	ID Metabolite
10001	138
10001	1
10001	58
10002	207
10002	86
10003	2
10003	27
10003	8
10003	68
10003	63
10004	207
10004	1
10004	68
10004	9
10005	2
10005	68
10005	63
10005	245
10005	12
10006	86
10006	3
10006	9
10006	153
10006	63
10006	4
10007	8
10007	63
10007	58
10007	2
10007	20
10008	2
10008	68
10008	8
10008	207
10008	63
10009	86
10009	255
10009	9
10010	2
10010	1
10010	20
10010	18
10010	63
10010	58
10010	9
10013	138
10013	2
10013	153
10013	8
10015	530
10015	86
10015	20
10016	204
10016	6
10016	11
10016	5
10016	139
10017	374
10017	1
10017	204
10017	63
10020	86
10020	176
10020	175
10020	68
10021	139
10021	86
10021	176
10022	175
10022	139
10022	68
10022	86
10023	22
10023	1
10023	32
10023	116
10023	10
10023	63
10024	187
10024	6
10024	24
10024	11
10024	5
10025	2
10025	10
10025	36
10025	8
10025	9
10025	73
10026	67
10026	10
10026	3
10026	22
10026	63
10026	4
10027	29
10027	2
10027	10
10027	22
10027	18
10027	12
10028	166
10028	3
10028	63
10028	4
10028	20
10029	1
10029	12
10029	63
10029	9
10030	111
10030	6
10030	11
10030	5
10030	20
10031	111
10031	3
10031	11
10031	4
10031	20
10032	2
10032	32
10032	8
10032	11
10032	58
10033	11
10033	1
10033	58
10033	63
10033	32
10033	9
10034	63
10034	5
10034	203
10034	6
10034	202
10037	1
10037	157
10037	95
10037	27
10038	1
10038	291
10038	68
10038	27
10039	2
10039	456
10039	8
10039	207
10039	63
10044	206
10044	1
10044	68
10044	13
10045	239
10045	3
10045	67
10045	63
10045	4
10046	67
10046	1
10046	3
10046	29
10046	63
10046	4
10047	67
10047	1
10047	6
10047	29
10047	63
10047	5
10048	2
10048	167
10048	204
10048	8
10048	63
10050	2
10050	247
10050	8
10050	63
10050	353
10052	2
10052	129
10052	8
10052	63
10052	139
10053	2
10053	92
10053	8
10053	63
10053	139
10054	274
10054	3
10054	68
10054	63
10054	4
10055	2
10055	89
10055	8
10055	685
10055	63
10056	685
10056	6
10056	86
10056	63
10056	5
10058	284
10058	67
10058	86
10059	41
10059	2
10059	52
10059	1
10059	18
10059	112
10059	23
10059	63
10059	12
10060	24
10060	41
10060	23
10060	32
10061	23
10061	1
10061	6
10061	24
10061	63
10061	5
10061	13
10063	24
10063	35
10063	23
10063	20
10064	463
10064	2
10064	513
10064	8
10064	63
10066	226
10066	24
10066	375
10066	23
10067	17
10067	63
10067	356
10067	11
10068	128
10068	1
10068	101
10068	69
10069	50
10069	63
10069	128
10069	11
10070	482
10070	50
10070	93
10071	41
10071	2
10071	194
10071	18
10071	482
10071	63
10071	12
10072	2
10072	52
10072	1
10072	180
10072	8
10072	123
10072	23
10072	63
10072	9
10073	124
10073	1
10073	463
10073	109
10074	270
10074	2
10074	510
10074	8
10075	375
10075	6
10075	9
10075	510
10075	63
10075	5
10076	356
10076	101
10076	124
10076	63
10076	190
10077	2
10077	23
10077	8
10077	474
10078	474
10078	63
10078	5
10078	360
10078	6
10078	9
10079	527
10079	3
10079	515
10079	63
10079	4
10080	24
10080	220
10080	283
10080	23
10081	24
10081	130
10081	106
10081	23
10082	520
10082	106
10082	1
10083	527
10083	443
10083	1
10084	443
10084	1
10084	440
10085	106
10085	22
10085	1
10085	440
10085	10
10085	63
10086	133
10086	85
10086	13
10087	85
10087	63
10087	20
10087	278
10087	11
10088	63
10088	20
10088	679
10088	11
10089	545
10089	324
10089	9
10090	58
10090	468
10090	378
10090	9
10091	162
10091	52
10091	84
10091	23
10091	63
10091	20
10092	84
10092	90
10092	12
10092	382
10093	24
10093	65
10093	363
10093	23
10094	24
10094	62
10094	23
10094	120
10096	378
10096	162
10096	9
10097	382
10097	63
10097	486
10097	11
10097	1
10098	3
10098	162
10098	363
10098	11
10098	4
10099	63
10099	162
10099	11
10099	1
10099	120
10100	2
10100	243
10100	8
10100	63
10100	468
10101	486
10101	53
10101	86
10101	1
10101	61
10102	238
10102	53
10102	1
10102	61
10103	2
10103	90
10103	12
10103	449
10104	1
10104	309
10104	3
10104	63
10104	102
10104	4
10105	1
10105	346
10105	309
10105	9
10106	543
10106	1
10106	376
10107	23
10107	376
10107	24
10107	346
10108	2
10108	139
10108	18
10108	63
10108	90
10109	1
10109	501
10109	558
10110	1
10110	449
10110	63
10110	12
10110	501
10112	138
10112	3
10112	470
10112	63
10112	4
10113	1
10113	330
10113	9
10113	53
10114	22
10114	53
10114	327
10114	10
10115	327
10115	178
10115	29
10115	76
10115	63
10116	147
10116	2
10116	8
10116	63
10116	44
10117	1
10117	45
10117	18
10117	9
10118	44
10118	202
10118	63
10118	45
10118	74
10118	203
10119	41
10119	2
10119	462
10119	8
10120	229
10120	6
10120	9
10120	462
10120	63
10120	5
10121	280
10121	63
10121	11
10121	39
10123	479
10123	63
10123	5
10123	6
10123	504
10124	171
10124	6
10124	229
10124	63
10124	5
10125	2
10125	171
10125	8
10125	63
10125	348
10126	63
10126	39
10126	419
10126	11
10127	24
10127	528
10127	23
10127	532
10128	1
10128	73
10128	504
10128	10
10128	532
10129	1
10129	348
10129	9
10129	133
10130	434
10130	1
10130	585
10130	13
10130	20
10131	171
10131	73
10131	10
10131	352
10132	2
10132	1
10132	57
10132	17
10132	9
10132	12
10133	76
10133	352
10133	434
10133	63
10133	36
10134	199
10134	24
10134	23
10134	150
10135	1
10135	3
10135	150
10135	63
10135	4
10135	36
10136	1
10136	6
10136	150
10136	63
10136	5
10136	36
10137	41
10137	93
10137	13
10139	53
10139	13
10139	20
10140	297
10140	13
10140	20
10141	3
10141	133
10141	487
10141	63
10141	4
10142	152
10142	544
10142	547
10142	79
10143	1
10143	98
10143	547
10144	1
10144	98
10144	3
10144	63
10144	4
10144	277
10145	2
10145	52
10145	1
10145	59
10145	8
10145	51
10145	23
10145	63
10145	9
10146	200
10146	1
10146	227
10146	63
10147	63
10147	349
10147	11
10147	82
10148	349
10148	12
10148	183
10148	90
10149	214
10149	1
10149	251
10149	9
10150	1
10150	82
10150	9
10150	184
10151	155
10151	1
10151	315
10151	9
10152	46
10152	1
10152	240
10152	9
10153	213
10153	1
10153	9
10153	655
10154	209
10154	1
10154	258
10154	9
10155	18
10155	1
10155	144
10155	9
10156	211
10156	1
10156	196
10156	9
10157	108
10157	1
10157	659
10157	9
10158	1
10158	277
10158	9
10158	422
10159	1
10159	98
10159	182
10159	9
10160	109
10160	90
10160	18
10160	12
10161	144
10161	2
10161	8
10161	18
10161	63
10162	18
10162	2
10162	8
10163	2
10163	209
10163	8
10163	142
10164	2
10164	46
10164	8
10164	87
10165	2
10165	155
10165	8
10165	658
10166	2
10166	82
10166	8
10166	14
10167	2
10167	108
10167	8
10167	31
10168	2
10168	211
10168	8
10168	210
10169	2
10169	213
10169	8
10169	212
10170	237
10170	1
10170	214
10170	63
10170	12
10171	2
10171	31
10171	8
10171	38
10172	2
10172	14
10172	8
10172	59
10173	2
10173	87
10173	8
10173	51
10174	2
10174	212
10174	8
10174	236
10175	2
10175	210
10175	8
10175	179
10176	2
10176	387
10176	8
10176	237
10177	2
10177	658
10177	8
10177	235
10178	2
10178	142
10178	8
10178	99
10179	144
10179	9
10179	109
10179	139
10180	258
10180	9
10180	284
10180	109
10181	659
10181	9
10181	156
10181	139
10182	196
10182	9
10182	284
10182	156
10183	182
10183	9
10183	170
10183	139
10184	591
10184	9
10184	284
10184	170
10185	9
10185	422
10185	139
10185	218
10186	8
10186	202
10186	142
10186	1
10186	203
10187	31
10187	202
10187	210
10187	1
10187	203
10188	87
10188	202
10188	658
10188	1
10188	203
10189	202
10189	14
10189	387
10189	1
10189	203
10190	214
10190	107
10190	221
10190	213
10191	2
10191	655
10191	8
10191	213
10191	63
10192	2
10192	251
10192	8
10192	214
10192	63
10193	9
10193	655
10193	284
10193	127
10194	90
10194	83
10194	12
10194	82
10195	38
10195	184
10195	31
10195	63
10195	82
10196	240
10196	38
10196	46
10196	31
10196	63
10197	90
10197	218
10197	12
10197	277
10198	170
10198	90
10198	98
10198	12
10199	152
10199	1
10199	47
10199	63
10199	79
10205	97
10205	201
10205	12
10206	201
10206	97
10206	233
10206	12
10207	377
10207	63
10207	5
10207	531
10207	6
10208	139
10208	687
10208	47
10208	63
10209	2
10209	165
10209	8
10209	49
10209	63
10210	524
10210	546
10210	165
10211	380
10211	2
10211	536
10211	8
10211	63
10212	521
10212	2
10212	523
10212	8
10212	63
10213	536
10213	2
10213	550
10213	8
10214	550
10214	523
10214	63
10214	12
10214	341
10215	221
10215	63
10215	5
10215	6
10215	79
10216	520
10216	6
10216	679
10216	63
10216	5
10217	278
10217	63
10217	5
10217	508
10217	6
10218	106
10218	1
10218	107
10218	326
10218	79
10219	326
10219	63
10219	5
10219	6
10219	250
10220	2
10220	311
10220	485
10220	8
10220	63
10221	525
10221	63
10221	11
10221	355
10222	2
10222	316
10222	8
10222	10
10222	63
10223	1
10223	3
10223	185
10223	63
10223	113
10224	2
10224	3
10224	8
10224	63
10224	6
10226	620
10226	1
10226	448
10227	2
10227	10
10227	448
10227	18
10227	12
10227	466
10228	466
10228	10
10228	491
10229	1
10229	162
10229	512
10229	20
10230	512
10230	3
10230	137
10230	63
10230	4
10231	63
10231	5
10231	165
10231	6
10231	331
10232	2
10232	169
10232	8
10232	63
10232	139
10234	2
10234	49
10234	63
10234	15
10234	12
10235	1
10235	3
10235	18
10235	63
10235	234
10236	2
10236	63
10236	234
10236	3
10236	12
10237	1
10237	234
10237	63
10237	113
10237	139
10238	487
10238	63
10238	426
10238	11
10239	175
10239	1
10239	58
10239	545
10239	9
10240	22
10240	33
10240	487
10240	10
10241	156
10241	90
10241	108
10241	12
10242	1
10242	3
10242	218
10242	63
10242	4
10242	215
10243	397
10243	1
10243	246
10243	63
10244	1
10244	7
10244	215
10244	397
10244	11
10244	25
10245	2
10245	38
10245	18
10245	535
10245	63
10246	22
10246	2
10246	180
10246	8
10246	63
10246	66
10246	9
10248	1
10248	322
10248	333
10248	13
10249	333
10249	1
10249	337
10250	63
10250	337
10250	11
10250	471
10251	63
10251	90
10251	492
10251	11
10251	364
10251	12
10252	41
10252	63
10252	77
10252	11
10253	357
10253	312
10253	1
10254	576
10254	1
10254	579
10255	574
10255	1
10255	584
10256	572
10256	583
10256	1
10257	568
10257	1
10257	581
10258	389
10258	1
10258	3
10258	159
10258	63
10258	4
10259	86
10259	63
10259	20
10259	11
10259	690
10260	691
10260	51
10260	63
10260	692
10260	12
10261	692
10261	2
10261	693
10261	8
10261	63
10262	693
10262	694
10262	46
10263	141
10263	2
10263	530
10263	8
10263	63
10264	185
10264	1
10264	18
10264	63
10264	139
10265	63
10265	32
10265	11
10265	20
10266	249
10266	141
10266	1
10267	304
10267	141
10267	1
10270	111
10270	3
10270	63
10270	4
10270	32
10271	93
10271	1
10271	111
10272	187
10272	40
10272	36
10273	22
10273	40
10273	1
10273	10
10273	63
10273	111
10274	2
10274	117
10274	8
10274	63
10274	68
10275	2
10275	27
10275	8
10275	68
10275	63
10281	68
10281	26
10281	63
10281	291
10281	14
10282	1
10282	291
10282	9
10282	342
10283	1
10283	489
10283	63
10283	9
10283	205
10284	1
10284	342
10284	27
10285	1
10285	484
10285	42
10285	63
10285	166
10286	42
10286	255
10286	484
10287	205
10287	556
10287	624
10287	82
10288	37
10288	624
10288	63
10288	625
10288	14
10290	517
10290	63
10290	59
10290	12
10290	37
10291	58
10291	37
10291	9
10291	540
10292	63
10292	5
10292	540
10292	6
10292	336
10295	508
10295	283
10295	1
10296	52
10296	558
10296	544
10296	543
10296	23
10296	63
10297	233
10297	1
10297	28
10297	696
10297	12
10298	2
10298	57
10298	412
10298	18
10298	697
10298	12
10299	2
10299	220
10299	409
10299	18
10299	675
10299	12
10300	2
10300	418
10300	130
10300	18
10300	12
10300	668
10301	2
10301	94
10301	410
10301	18
10301	663
10301	12
10302	2
10302	76
10302	405
10302	18
10302	674
10302	12
10303	2
10303	23
10303	683
10303	18
10303	459
10303	12
10304	2
10304	52
10304	406
10304	18
10304	665
10304	12
10305	2
10305	417
10305	61
10305	18
10305	12
10305	678
10306	2
10306	53
10306	415
10306	18
10306	12
10306	667
10307	2
10307	133
10307	416
10307	18
10307	12
10307	673
10308	2
10308	110
10308	414
10308	18
10308	12
10308	669
10309	41
10309	2
10309	404
10309	18
10309	671
10309	12
10310	112
10310	2
10310	403
10310	18
10310	676
10310	12
10311	2
10311	39
10311	411
10311	18
10311	698
10311	12
10312	2
10312	102
10312	408
10312	18
10312	672
10312	12
10313	2
10313	62
10313	413
10313	18
10313	677
10313	12
10314	35
10314	2
10314	662
10314	661
10314	18
10314	12
10315	2
10315	33
10315	407
10315	18
10315	666
10315	12
10336	459
10336	63
10336	5
10336	225
10336	6
10336	683
10337	245
10337	8
10337	695
10337	63
10338	695
10338	9
10338	68
10339	2
10339	1
10339	8
10339	63
10339	9
10340	38
10340	1
10340	31
10340	63
10340	9
10341	51
10341	1
10341	87
10341	63
10341	9
10344	2
10344	1
10344	8
10344	63
10344	9
10345	531
10345	1
10345	546
10345	9
10346	1
10346	6
10346	3
10346	9
10383	10
10383	3
10383	20
10383	22
10383	11
10383	4
10385	515
10385	63
10385	151
10385	11
10386	470
10386	23
10386	24
10386	330
10387	11
10387	1
10387	63
10387	180
10388	546
10388	687
10388	524
10388	1
10388	9
10389	3
10389	5
10389	4
10389	6
10390	24
10390	10
10390	3
10390	11
10390	4
10390	73
10398	204
10398	530
10398	1
10399	2
10399	38
10399	1
10399	48
10399	147
10399	31
10399	9
10399	12
10400	35
10400	15
10400	1
10400	681
10400	13
10400	20
10401	144
10401	1
10401	109
10401	92
10402	21
10402	432
10402	63
10402	28
10403	115
10403	511
10403	615
10403	12
10404	233
10404	97
10404	511
10404	12
10406	22
10406	63
10406	684
10406	704
10406	11
10406	10
10407	139
10407	1
10407	58
10407	533
10407	9
10408	1
10408	533
10408	365
10408	9
10409	232
10409	26
10409	68
10410	233
10410	97
10410	12
10410	489
10411	68
10411	6
10411	374
10411	63
10411	5
10412	10
10412	20
10412	22
10412	47
10413	1
10413	542
10413	63
10413	553
10413	82
10414	553
10414	542
10414	63
10414	711
10414	14
10415	2
10415	95
10415	8
10415	232
10415	63
10416	2
10416	711
10416	8
10416	63
10416	560
10417	93
10417	622
10417	686
10417	36
10418	715
10418	93
10418	621
10418	36
10419	63
10419	4
10419	713
10419	3
10419	714
10420	1
10420	20
10420	713
10420	29
10420	11
10420	714
10421	166
10421	713
10421	20
10421	714
10422	22
10422	9
10422	148
10422	10
10423	29
10423	2
10423	148
10423	8
10424	173
10424	275
10424	20
10425	1
10425	589
10425	95
10425	27
10426	1
10426	441
10426	27
10426	68
10428	2
10428	332
10428	8
10428	345
10428	63
10429	345
10429	86
10429	224
10430	1
10430	224
10430	3
10430	63
10430	132
10430	4
10431	63
10431	224
10431	4
10431	454
10431	3
10432	262
10432	63
10432	4
10432	89
10432	3
10433	353
10433	86
10433	224
10434	3
10434	344
10434	68
10434	63
10434	4
10435	2
10435	718
10435	8
10435	63
10435	701
10436	717
10436	3
10436	63
10436	4
10436	718
10437	701
10437	86
10439	106
10439	35
10439	20
10439	130
10440	63
10440	401
10440	11
10440	101
10441	151
10441	23
10441	24
10441	94
10442	444
10442	63
10442	5
10442	6
10442	243
10444	24
10444	101
10444	256
10444	23
10445	256
10445	1
10445	3
10445	199
10445	63
10445	4
10446	76
10446	1
10446	178
10446	13
10446	20
10447	23
10447	63
10447	199
10447	11
10448	1
10448	61
10448	238
10448	13
10448	20
10466	480
10466	2
10466	180
10466	549
10466	8
10466	63
10466	9
10467	552
10467	544
10467	93
10468	498
10468	18
10468	93
10469	2
10469	52
10469	1
10469	277
10469	18
10469	23
10469	108
10469	63
10469	12
10470	200
10470	713
10470	183
10470	714
10471	18
10471	38
10471	8
10471	31
10472	18
10472	64
10472	8
10472	81
10473	18
10473	1
10473	109
10473	139
10474	2
10474	182
10474	8
10474	63
10474	98
10475	2
10475	659
10475	8
10475	108
10475	63
10476	9
10476	184
10476	139
10476	83
10477	251
10477	9
10477	284
10477	83
10478	2
10478	214
10478	8
10478	387
10479	46
10479	1
10479	217
10479	139
10480	33
10480	3
10480	79
10480	11
10480	107
10480	4
10480	13
10484	17
10484	585
10484	19
10484	63
10484	57
10485	53
10485	79
10485	33
10485	1
10485	107
10486	63
10486	684
10486	703
10486	11
10487	50
10487	2
10487	402
10487	18
10487	664
10487	12
10488	324
10488	444
10488	1
10489	22
10489	197
10489	10
10490	690
10490	63
10490	5
10490	691
10490	6
10491	162
10491	115
10491	20
10492	615
10492	63
10492	616
10492	11
10493	616
10493	7
10493	617
10494	617
10494	17
10494	618
10494	19
10494	63
10495	618
10495	7
10495	725
10496	725
10496	17
10496	726
10496	19
10496	63
10497	726
10497	7
10497	727
10498	727
10498	17
10498	19
10498	63
10498	714
10500	38
10500	1
10500	728
10500	47
10500	63
10500	12
10501	557
10501	1
10501	729
10501	63
10501	12
10502	729
10502	1
10502	554
10502	9
10503	554
10503	730
10503	172
10504	730
10504	2
10504	731
10504	18
10504	63
10505	2
10505	63
10505	355
10505	316
10505	12
10506	2
10506	1
10506	163
10506	90
10506	8
10506	364
10506	9
10506	12
10507	439
10507	3
10507	63
10507	4
10507	614
10508	471
10508	63
10508	7
10508	11
10508	1
10508	340
10509	35
10509	63
10509	339
10509	343
10509	11
10509	10
10510	343
10510	17
10510	529
10510	335
10511	96
10511	63
10511	5
10511	42
10511	6
10512	175
10512	1
10512	3
10512	481
10512	63
10512	4
10513	481
10513	3
10513	63
10513	4
10513	732
10514	2
10514	660
10514	65
10514	18
10514	12
10514	670
10515	2
10515	189
10515	8
10515	63
10515	271
10516	2
10516	254
10516	8
10516	63
10516	276
10517	2
10517	161
10517	8
10517	63
10517	16
10518	1
10518	7
10518	276
10518	25
10518	13
10518	16
10519	23
10519	732
10519	24
10519	733
10520	1
10520	276
10520	9
10520	254
10521	685
10521	1
10521	89
10521	9
10531	1
10531	733
10531	734
10531	9
10532	1
10532	16
10532	9
10532	161
10533	1
10533	271
10533	9
10533	189
10534	68
10534	63
10534	59
10534	12
10534	26
10535	738
10535	560
10535	46
10535	63
10535	739
10536	738
10536	739
10536	46
10536	63
10536	736
10537	51
10537	365
10537	738
10537	12
10538	47
10538	63
10538	11
10538	177
10539	513
10539	740
10539	1
10540	740
10540	1
10540	7
10540	699
10540	47
10540	63
10540	9
10541	179
10541	1
10541	211
10541	63
10541	12
10542	38
10542	1
10542	108
10542	63
10542	12
10543	179
10543	1
10543	196
10543	473
10544	38
10544	1
10544	659
10544	473
10545	35
10545	16
10545	276
10545	20
10546	685
10546	713
10546	86
10546	714
10547	35
10547	16
10547	276
10547	20
10563	172
10563	1
10563	3
10563	118
10563	63
10563	4
10564	685
10564	686
10564	86
10564	622
10565	621
10565	685
10565	715
10565	86
10566	621
10566	63
10566	4
10566	715
10566	3
10567	63
10567	686
10567	4
10567	622
10567	3
10568	200
10568	686
10568	622
10568	183
10569	118
10569	713
10569	40
10569	714
10570	118
10570	686
10570	40
10570	622
10571	621
10571	118
10571	715
10571	40
10575	116
10575	29
10575	32
10576	2
10576	716
10576	8
10576	690
10576	63
10577	750
10577	370
10577	1
10579	370
10579	63
10579	5
10579	193
10579	6
10580	63
10580	73
10580	11
10580	78
10581	78
10581	36
10581	119
10581	73
10583	24
10583	483
10583	23
10583	627
10584	1
10584	3
10584	627
10584	63
10584	4
10584	626
10585	85
10585	10
10585	47
10585	78
10586	9
10586	78
10586	10
10586	452
10587	111
10587	713
10587	32
10587	714
10588	111
10588	686
10588	622
10588	32
10589	1
10589	32
10589	78
10589	433
10589	10
10589	63
10590	8
10590	452
10590	2
10590	119
10591	24
10591	7
10591	158
10591	652
10591	11
10591	63
10591	74
10591	36
10592	249
10592	3
10592	135
10592	63
10592	4
10593	304
10593	3
10593	63
10593	4
10593	198
10594	1
10594	3
[truncated: 5,128 more rows]

## Sheet: metabolite list
ID metabolite	Name metaboplite	Degree metabolite
63	h	841
1	h2o	694
2	atp	338
9	pi	308
8	adp	260
12	ppi	129
3	nad	115
4	nadh	109
18	amp	85
6	nadp	83
5	nadph	81
11	co2	77
10	coa	69
20	pyr	58
13	nh4	51
702	ACP	51
23	glu-L	47
685	glyc3p	45
7	o2	42
68	f6p	39
22	accoa	34
46	cmp	32
35	ala-L	29
27	glc-D	27
58	pep	26
24	akg	24
139	ru5p-D	24
373	g3pe	24
472	g3pg	24
21	fe2	23
622	mql8	23
714	q8h2	23
86	dhap	22
686	mqn8	22
713	q8	22
53	ser-L	21
15	fad	20
160	hdca	20
681	fadh2	19
41	asp-L	18
446	ddca	18
689	ttdca	18
700	hdcea	18
741	ttdcea	18
25	h2o2	17
396	ocdca	17
742	ocdcea	17
14	udp	16
17	amet	16
31	gdp	16
36	succ	16
38	gtp	16
52	gln-L	16
42	gthrd	15
47	for	15
49	fmn	15
51	ctp	15
82	ump	15
684	malACP	15
29	ac	14
89	glyc	14
26	udpg	13
57	met-L	13
90	prpp	13
489	udcpdp	13
715	2dmmql8	13
788	fmnh2	13
19	ahcys	12
653	fe3	12
32	oaa	11
33	gly	11
74	so3	11
93	fum	11
621	2dmmq8	11
941	pg160	11
944	pg161	11
945	pg181	11
40	glx	10
67	acald	10
76	cys-L	10
79	thf	10
108	gmp	10
109	ade	10
165	ribflv	10
202	trdrd	10
203	trdox	10
923	pa140	10
924	pa160	10
925	pa180	10
926	pa141	10
927	pa161	10
928	pa181	10
940	pg140	10
942	pg180	10
943	pg141	10
972	pa120	10
975	pg120	10
92	rib-D	9
98	imp	9
706	myrsACP	9
143	malt	8
162	chor	8
329	alaala	8
331	rbflvrd	8
428	malthx	8
705	ddcaACP	8
709	hdeACP	8
830	LalaDgluMdap	8
834	anhgm4p	8
16	pydx5p	7
37	uacgam	7
71	no2	7
73	succoa	7
111	mal-L	7
118	glyclt	7
133	thr-L	7
144	adn	7
184	uri	7
707	tdeACP	7
708	palmACP	7
775	maltpt	7
831	LalaDgluMdapDala	7
833	anhgm3p	7
961	pe161	7
962	pe181	7
50	arg-L	6
59	utp	6
78	ppcoa	6
95	gal	6
97	ipdp	6
101	ptrc	6
105	acgam	6
107	mlthf	6
112	asn-L	6
152	10fthf	6
168	glyc-R	6
170	hxan	6
182	ins	6
190	spmd	6
205	udcpp	6
208	acgam6p	6
213	dtmp	6
214	dump	6
218	xan	6
240	cytd	6
255	mthgxl	6
277	xmp	6
284	2dr1p	6
430	maltttr	6
473	pppi	6
630	lipa	6
639	feenter	6
656	no3	6
659	gsn	6
792	enter	6
835	murein5p5p	6
858	colipa	6
883	grxrd	6
884	grxox	6
958	pe160	6
39	lys-L	5
61	trp-L	5
83	ura	5
87	cdp	5
96	gthox	5
106	3mob	5
110	pro-L	5
122	hpyr	5
123	cbp	5
138	3pg	5
166	lac-D	5
167	glcn	5
177	h2	5
178	h2s	5
180	hco3	5
206	gam6p	5
234	nmn	5
251	duri	5
271	pdx5p	5
276	pyam5p	5
280	26dap-LL	5
338	5dglcn	5
364	nicrnt	5
450	fldrd	5
451	fldox	5
578	hxcoa	5
585	hcys-L	5
593	arbtn-fe3	5
623	iasp	5
636	fe3hox	5
637	fecrm	5
643	adphep-DD	5
690	dxyl5p	5
710	octeACP	5
719	ocdcaACP	5
722	ocACP	5
723	dcaACP	5
784	crncoa	5
805	feoxam	5
807	cpgn	5
832	anhgm	5
899	murein4p3p	5
957	pe140	5
959	pe180	5
960	pe141	5
978	pe120	5
995	2agpe160	5
1002	2agpg160	5
45	pap	4
54	fald	4
55	thmpp	4
64	itp	4
65	tyr-L	4
99	datp	4
104	inost	4
113	ncam	4
114	pmtcoa	4
116	cit	4
117	man	4
119	ppa	4
130	val-L	4
142	dadp	4
155	dcmp	4
156	gua	4
175	e4p	4
179	dgtp	4
191	crn	4
196	dgsn	4
197	aacoa	4
199	4abut	4
204	6pgc	4
207	fdp	4
209	damp	4
210	dgdp	4
211	dgmp	4
212	dtdp	4
224	lald-L	4
232	gal1p	4
233	frdp	4
235	dctp	4
237	dutp	4
258	dad-2	4
259	tma	4
263	dms	4
291	tre6p	4
295	o2s	4
300	idon-L	4
336	uamr	4
340	pppg9	4
341	thmmp	4
342	tre	4
350	tmao	4
387	dudp	4
398	dca	4
401	orn	4
422	xtsn	4
423	ddcacoa	4
425	malttr	4
429	occoa	4
442	tdcoa	4
487	2aobut	4
502	pgp140	4
503	1pyr5c	4
517	acgam1p	4
536	4ampm	4
555	ugmd	4
580	hdd2coa	4
581	td2coa	4
582	dcacoa	4
591	din	4
604	tdec2eACP	4
644	octa	4
655	thymd	4
658	dcdp	4
735	3hmrsACP	4
736	kdo2lipid4	4
738	ckdo	4
746	odecoa	4
750	gdpmann	4
757	dmso	4
764	unagamuf	4
819	fe3hox-un	4
820	fecrm-un	4
821	arbtn	4
822	feoxam-un	4
824	23dhbzs	4
838	anhm	4
870	o16aund	4
887	cpgn-un	4
888	murein5px4p	4
891	murein4p4p	4
917	1tdecg3p	4
918	1hdecg3p	4
919	1odecg3p	4
920	1tdec7eg3p	4
921	1hdec9eg3p	4
922	1odec11eg3p	4
929	cdpdtdecg	4
930	cdpdhdecg	4
931	cdpdodecg	4
932	cdpdtdec7eg	4
933	cdpdhdec9eg	4
934	cdpdodec11eg	4
935	pgp160	4
936	pgp180	4
937	pgp141	4
938	pgp161	4
939	pgp181	4
967	12dgr161	4
968	12dgr181	4
971	1ddecg3p	4
973	cdpdddecg	4
974	pgp120	4
993	2agpe120	4
994	2agpe180	4
996	2agpe140	4
997	2agpe141	4
998	2agpe161	4
999	2agpe181	4
1000	2agpg120	4
1001	2agpg140	4
1003	2agpg180	4
1004	2agpg141	4
1005	2agpg161	4
1006	2agpg181	4
28	pheme	3
44	paps	3
48	so4	3
84	anth	3
85	2obut	3
88	chol	3
91	btn	3
94	leu-L	3
102	his-L	3
103	btcoa	3
121	udpglcur	3
126	cyan	3
128	agm	3
131	dha	3
132	lac-L	3
134	etha	3
136	adocbl	3
137	23dhb	3
141	2ddglcn	3
150	sucsal	3
163	nac	3
171	hom-L	3
172	gcald	3
176	s7p	3
183	orot	3
187	icit	3
192	tsul	3
200	dhor-S	3
217	csn	3
220	ile-L	3
221	dhf	3
222	acon-C	3
229	aspsa	3
236	dttp	3
238	indole	3
253	no	3
265	op4en	3
275	acmana	3
282	g3pc	3
286	5dh4dglc	3
289	dtdp4d6dg	3
293	xtp	3
296	glyb	3
315	dcyt	3
316	dpcoa	3
330	pser-L	3
337	uppg3	3
360	glu5sa	3
371	g3pi	3
372	ppgpp	3
375	acg5sa	3
386	ditp	3
400	hxa	3
421	tcynt	3
432	ppp9	3
460	metsox-S-L	3
471	cpppg3	3
480	air	3
486	3ig3p	3
500	gar	3
506	dhpppn	3
509	ctbt	3
511	octdp	3
516	but2eACP	3
523	4mpetz	3
526	fgam	3
530	2ddg6p	3
542	u23ga	3
544	aicar	3
546	4r5au	3
550	2mahmp	3
564	dad-5	3
596	butACP	3
599	thex2eACP	3
600	hexACP	3
602	toct2eACP	3
607	tddec2eACP	3
609	tmrs2eACP	3
611	tpalm2eACP	3
616	2oph	3
617	2ohph	3
618	2omph	3
625	uaagmda	3
635	dimp	3
695	glycogen	3
699	2kmb	3
703	acACP	3
704	actACP	3
721	cgly	3
724	h2mb4p	3
725	2ombzl	3
726	2ommbl	3
727	2omhmbl	3
733	phthr	3
740	dkmpp	3
745	stcoa	3
753	dhcinnm	3
758	25dkglcn	3
759	2dhguln	3
760	urdglyc	3
765	3dhgulnp	3
766	g3ps	3
776	malthp	3
785	ctbtcoa	3
796	acmum6p	3
812	metsox-R-L	3
836	anhm3p	3
837	anhm4p	3
889	murein4px4p	3
892	murein3p3p	3
896	murein5px3p	3
898	murein5p4p	3
900	murein5p3p	3
904	cddec5eACP	3
908	t3c7mrseACP	3
914	t3c5ddeceACP	3
915	t3c9palmeACP	3
916	t3c11vaceACP	3
963	12dgr140	3
964	12dgr160	3
965	12dgr180	3
966	12dgr141	3
970	toctd2eACP	3
979	12dgr120	3
987	dsbdrd	3
990	dsbdox	3
34	zn2	2
62	phe-L	2
66	malcoa	2
77	ala-B	2
81	idp	2
115	4hbz	2
120	phpyr	2
124	5mta	2
129	xyl-D	2
135	glcur	2
147	aps	2
148	actp	2
151	4mop	2
153	13dpg	2
157	lcts	2
158	taur	2
159	but	2
161	pydx	2
169	arab-L	2
181	ni2	2
185	adprib	2
189	pydxn	2
194	citr-L	2
198	galur	2
201	grdp	2
215	urate	2
216	thm	2
225	5aop	2
226	acorn	2
227	cbasp	2
228	5mthf	2
231	methf	2
243	skm	2
245	adpglc	2
246	alltt	2
249	mana	2
250	pant-R	2
254	pydam	2
256	4abutn	2
260	4abz	2
261	betald	2
266	pacald	2
269	3dhguln	2
270	acglu	2
272	2dhglcn	2
274	mnl1p	2
278	2ahbut	2
281	glucys	2
283	3mop	2
292	uamag	2
297	ser-D	2
301	cys-D	2
303	oxur	2
304	altrn	2
305	dtdpglu	2
306	cbl1	2
308	dnad	2
309	histd	2
311	pnto-R	2
312	b2coa	2
321	dhpt	2
322	ppbng	2
323	lald-D	2
324	3dhq	2
326	2dhp	2
327	acser	2
333	hmbil	2
335	dann	2
343	8aonn	2
344	sbt6p	2
345	fc1p	2
346	hisp	2
348	phom	2
349	orot5p	2
352	suchms	2
353	rml1p	2
355	pan4p	2
356	ametam	2
357	3hbcoa	2
359	r15bp	2
363	34hpp	2
365	kdo	2
367	uama	2
369	2dh3dgal	2
370	gdpddman	2
374	6pgl	2
376	imacp	2
377	5apru	2
378	3psme	2
379	3haACP	2
381	2dh3dgal6p	2
382	2cpr5p	2
388	3ump	2
389	btal	2
393	all-D	2
397	alltn	2
424	alpp	2
426	aact	2
427	dtbt	2
433	2mcit	2
434	cyst-L	2
439	dscl	2
440	3c3hmp	2
441	suc6p	2
443	2ippm	2
444	3dhsk	2
448	sucbz	2
449	prbatp	2
452	ppap	2
453	12ppd-R	2
456	f1p	2
459	glutrna	2
462	4pasp	2
463	5mtr	2
464	pram	2
466	sbzcoa	2
468	skm5p	2
469	dd2coa	2
470	3php	2
474	glu5p	2
477	sucarg	2
478	dtdprmn	2
479	23dhdp	2
481	4per	2
482	argsuc	2
483	sucorn	2
484	lgt-S	2
485	4ppan	2
488	rhcys	2
490	4h2opntn	2
491	dhna	2
492	quln	2
498	dcamp	2
501	prbamp	2
504	thdp	2
508	23dhmp	2
510	acg5p	2
512	23ddhb	2
513	5mdr1p	2
514	2mcacn	2
515	3c4mop	2
519	dtdp4addg	2
520	23dhmb	2
524	dmlz	2
525	4ppcys	2
527	3c2hmp	2
528	sl26da	2
531	5aprbu	2
532	sl2a6o	2
533	kdo8p	2
534	hkndd	2
535	gdptp	2
538	micit	2
539	3hdecACP	2
540	uaccg	2
541	fpram	2
543	eig3p	2
545	2dda7p	2
547	fprica	2
548	u3aga	2
549	5aizc	2
551	5prdmbz	2
552	25aics	2
553	lipidX	2
554	dhnpt	2
556	ugmda	2
557	ahdt	2
558	prfp	2
560	lipidA	2
561	isetac	2
562	selnp	2
565	acetol	2
566	3hhdcoa	2
567	3ohdcoa	2
568	3htdcoa	2
569	3otdcoa	2
570	3hddcoa	2
571	3oddcoa	2
572	3hdcoa	2
573	3odcoa	2
574	3hocoa	2
575	3oocoa	2
576	3hhcoa	2
577	3ohcoa	2
579	hx2coa	2
583	dc2coa	2
584	oc2coa	2
587	glcur1p	2
592	athr-L	2
595	gtspmd	2
597	3ohexACP	2
598	3hhexACP	2
601	3ooctACP	2
603	3odecACP	2
605	3oddecACP	2
606	3hddecACP	2
608	3omrsACP	2
610	3opalmACP	2
612	cbi	2
613	rdmbzi	2
614	scl	2
615	3ophb	2
619	ssaltpp	2
620	2shchc	2
624	uagmda	2
626	sucglu	2
627	sucgsa	2
628	clpn140	2
629	u3hga	2
633	3gmp	2
641	uacmamu	2
646	adocbi	2
647	adocbip	2
648	agdpcbi	2
649	aso3	2
657	cu2	2
679	alac-S	2
683	trnaglu	2
687	db4p	2
688	4adcho	2
691	2me4p	2
692	4c2me	2
693	2p4c2me	2
694	2mecdp	2
697	mettrna	2
701	tagdp-D	2
711	lipidAds	2
717	galt1p	2
718	tag6p-D	2
728	25drapp	2
729	dhpmp	2
730	6hmhpt	2
731	6hmhptpp	2
732	ohpb	2
737	kdo2lipid4L	2
739	kdolipid4	2
748	3hodcoa	2
751	cenchddd	2
752	cechddd	2
754	hkntd	2
761	dtdp4aaddg	2
762	unaga	2
763	unagamu	2
769	camp	2
771	Sfglutth	2
773	kdo2lipid4p	2
774	lipa_cold	2
777	pac	2
778	btnso	2
781	gmhep1p	2
782	gmhep17bp	2
789	dhptd	2
791	seramp	2
793	ascb6p	2
794	3hoctaACP	2
795	3hpalmACP	2
798	man6pglyc	2
801	3oodcoa	2
802	23dhba	2
810	frulysp	2
813	ggptrc	2
814	ggbutal	2
815	gg4abut	2
816	3amp	2
817	3cmp	2
818	acgal1p	2
823	cu	2
826	2amsa	2
827	mso3	2
828	hmgth	2
829	LalaDglu	2
839	um4p	2
841	enlipa	2
842	udpLa4o	2
843	udpLa4n	2
844	uLa4n	2
845	udpLa4fn	2
846	uLa4fn	2
847	hlipa	2
848	hhlipa	2
849	icolipa	2
850	phhlipa	2
851	hphhlipa	2
852	phphhlipa	2
853	kphphhlipa	2
854	gicolipa	2
855	gagicolipa	2
856	ggagicolipa	2
857	gggagicolipa	2
862	eca2und	2
863	eca3und	2
864	eca4und	2
867	aragund	2
868	garagund	2
869	gfgaragund	2
871	o16a2und	2
872	o16a3und	2
873	o16a4und	2
875	ethso3	2
876	butso3	2
877	sulfac	2
878	crn-D	2
885	fe3dhbzs	2
890	murein3px4p	2
893	murein5p5p5p	2
894	murein5px4px4p	2
895	murein4px4px4p	2
897	murein3px3p	2
901	murein4px4p4p	2
902	3hoctACP	2
905	3ocddec5eACP	2
906	3ocmrs7eACP	2
907	3hcmrs7eACP	2
909	3hcddec5eACP	2
910	3hcpalm9eACP	2
911	3hcvac11eACP	2
912	3ocpalm9eACP	2
913	3ocvac11eACP	2
946	clpn160	2
947	clpn180	2
948	clpn161	2
949	clpn141	2
950	clpn181	2
951	ps140	2
952	ps160	2
953	ps180	2
954	ps141	2
955	ps161	2
956	ps181	2
969	3ooctdACP	2
976	clpn120	2
977	ps120	2
984	dsbard	2
985	dsbaox	2
986	dsbcrd	2
988	dsbgrd	2
989	dsbcox	2
991	dsbgox	2
992	progly	2
1007	2ddecg3p	2
1008	2tdecg3p	2
1009	2hdecg3p	2
1010	2odecg3p	2
1011	2tdec7eg3p	2
1012	2hdec9eg3p	2
1013	2odec11eg3p	2
1014	lpp	2
1015	apg120	2
1016	apg140	2
1017	apg160	2
1018	apg180	2
1019	apg141	2
1020	apg161	2
1021	apg181	2
1022	1agpg120	2
1023	1agpg140	2
1024	1agpg141	2
1025	1agpg160	2
1026	1agpg161	2
1027	1agpg180	2
1028	1agpg181	2
1029	1agpe120	2
1030	1agpe140	2
1031	1agpe141	2
1032	1agpe160	2
1033	1agpe161	2
1034	1agpe180	2
1035	1agpe181	2
1036	sertrna(sec)	2
56	ascb-L	1
69	urea	1
70	s	1
72	sucr	1
125	cobalt2	1
127	thym	1
140	udpacgal	1
145	sarcs	1
154	k	1
173	acnam	1
188	xylu-L	1
193	gdpfuc	1
195	gam	1
219	mnl	1
223	cinnm	1
239	etoh	1
241	ppal	1
242	tym	1
244	mal-D	1
247	rmn	1
252	hqn	1
262	glyald	1
264	phaccoa	1
267	3sala	1
268	N1aspmd	1
294	hg2	1
298	sheme	1
299	glcr	1
302	sbt-D	1
307	met-D	1
313	galct-D	1
314	galctn-D	1
318	n2o	1
319	tartr-L	1
325	mercppyr	1
328	2pglyc	1
332	fuc-L	1
334	n8aspmd	1
339	pmcoa	1
354	acgal	1
366	minohp	1
380	4ahmmp	1
384	xdp	1
385	didp	1
390	cynt	1
391	oxam	1
392	aso4	1
395	seln	1
402	trnaarg	1
403	trnaasn	1
404	trnaasp	1
405	trnacys	1
406	trnagln	1
407	trnagly	1
408	trnahis	1
409	trnaile	1
410	trnaleu	1
411	trnalys	1
412	trnamet	1
413	trnaphe	1
414	trnapro	1
415	trnaser	1
416	trnathr	1
417	trnatrp	1
418	trnaval	1
419	15dap	1
420	galt	1
431	acmalt	1
436	23camp	1
437	23ccmp	1
438	23cump	1
445	acglc-D	1
447	acmum	1
454	12ppd-S	1
457	glyc2p	1
458	Nmtrp	1
461	malt6p	1
465	dmbzid	1
467	mmet	1
476	fmettrna	1
496	dopa	1
497	4hoxpacd	1
505	34dhpac	1
507	ap5a	1
521	4mhetz	1
529	amob	1
563	sectrna	1
586	peamn	1
589	melib	1
590	23doguln	1
594	pppn	1
632	arbt6p	1
634	23cgmp	1
638	fe3dcit	1
640	mobd	1
642	acanth	1
645	tyrp	1
650	ppt	1
652	aacald	1
660	trnatyr	1
661	alatrna	1
662	trnaala	1
663	leutrna	1
664	argtrna	1
665	glntrna	1
666	glytrna	1
667	sertrna	1
668	valtrna	1
669	protrna	1
670	tyrtrna	1
671	asptrna	1
672	histrna	1
673	thrtrna	1
674	cystrna	1
675	iletrna	1
676	asntrna	1
677	phetrna	1
678	trptrna	1
696	hemeO	1
698	lystrna	1
712	4hba	1
716	dxyl	1
734	4hthr	1
749	apoACP	1
755	3hpppn	1
756	3hcinnm	1
767	ap4a	1
768	gp4g	1
770	mi1p-D	1
772	acac	1
779	aconm	1
786	bbtcoa	1
787	gbbtn	1
790	hmfurn	1
797	manglyc	1
799	mg2	1
800	cd2	1
804	trnasecys	1
806	thrp	1
808	tungs	1
809	frulys	1
811	23dappa	1
825	2tpr3dpcoa	1
859	acolipa	1
860	hacolipa	1
861	halipa	1
865	eca4colipa	1
866	ragund	1
874	o16a4colipa	1
886	so2	1
980	cpe160	1
981	cpe180	1
982	cpg160	1
983	cpg180	1
1037	5drib	1
1038	galctn-L	1
30	mn2	#N/A
43	udpgal	#N/A
60	ca2	#N/A
75	fru	#N/A
80	g1p	#N/A
100	ala-D	#N/A
146	glu-D	#N/A
149	xu5p-D	#N/A
164	pphn	#N/A
174	man6p	#N/A
186	xylu-D	#N/A
230	r1p	#N/A
248	rbl-L	#N/A
257	tagur	#N/A
273	2pg	#N/A
279	g3p	#N/A
285	2dr5p	#N/A
287	26dap-M	#N/A
288	mmcoa-S	#N/A
290	dtdp4d6dm	#N/A
310	rml	#N/A
317	ichor	#N/A
320	fruur	#N/A
347	ru5p-L	#N/A
351	ara5p	#N/A
358	2h3oppan	#N/A
361	uacmam	#N/A
362	g6p	#N/A
368	mmcoa-R	#N/A
383	na1	#N/A
394	lyx-L	#N/A
399	gal-bD	#N/A
435	acon-T	#N/A
455	all6p	#N/A
475	xu5p-L	#N/A
493	udpgalfur	#N/A
494	r5p	#N/A
495	glu1sa	#N/A
499	man1p	#N/A
518	acmanap	#N/A
522	pran	#N/A
537	5mdru1p	#N/A
559	prlp	#N/A
588	gdpofuc	#N/A
631	gam1p	#N/A
651	ag	#N/A
654	cl	#N/A
680	dmpp	#N/A
682	fcl-L	#N/A
720	5caiz	#N/A
743	tdecoa	#N/A
744	hdcoa	#N/A
747	od2coa	#N/A
780	adphep-LD	#N/A
783	gmhep7p	#N/A
803	allul6p	#N/A
840	LalaLglu	#N/A
879	crnDcoa	#N/A
880	14glucan	#N/A
881	dhmptp	#N/A
882	bglycogen	#N/A
903	cdec3eACP	#N/A
1039	psclys	#N/A

## Sheet: scores
ID R	ID pathway	Degree R	Score TDB absolute	Score TDB relative	Score CMB	Score DB
11654	31	8	2.57146e-12	7.57425	3.395e-13	3
11501	31	8	5.10531e-12	7.5078	6.8e-13	4
11500	31	8	3.82405e-12	7.50402	5.096e-13	3
11653	31	8	1.27802e-11	7.48254	1.708e-12	3
11655	31	8	1.27595e-11	7.47042	1.708e-12	3
12157	30	4	1.47952e-08	4.91653	3.00929e-09	3
12164	30	4	1.45538e-08	4.8363	3.00929e-09	3
10618	7	5	7.48243e-09	2.8717	2.60558e-09	4
11123	7	5	7.48243e-09	2.8717	2.60558e-09	4
11728	7	5	5.18472e-06	2.79748	1.85335e-06	2
11130	7	4	5.18092e-06	2.74499	1.88741e-06	0
10566	7	5	9.70192e-06	2.68709	3.61057e-06	4
12313	7	5	9.70192e-06	2.68709	3.61057e-06	3
10418	4	4	9.52082e-08	2.63847	3.60847e-08	0
10788	7	6	9.90203e-09	2.63278	3.76106e-09	4
11145	7	6	9.90203e-09	2.63278	3.76106e-09	4
10565	7	4	5.45361e-07	2.61942	2.08199e-07	0
10571	8	4	3.71467e-08	2.6046	1.42619e-08	0
11137	23	5	3.3887e-08	1.37592	2.46285e-08	4
11136	7	6	4.48224e-08	1.2587	3.56102e-08	4
10591	8	8	2.25266e-14	1.24456	1.81e-14	4
10617	7	5	1.15055e-08	1.2304	9.35102e-09	4
11122	7	5	1.15055e-08	1.2304	9.35102e-09	4
11719	23	6	3.82083e-07	1.22067	3.13011e-07	3
12149	30	6	3.08318e-09	1.22024	2.5267e-09	4
12277	22	5	1.23725e-07	1.22007	1.01408e-07	3
10912	22	5	9.76106e-08	1.21003	8.06677e-08	0
10660	8	6	6.37709e-08	1.2084	5.27732e-08	2
12214	30	5	1.11893e-06	1.20822	9.26093e-07	2
12315	7	6	2.38312e-08	1.20753	1.97356e-08	2
10025	4	6	2.99727e-07	1.20617	2.48495e-07	0
11135	23	5	2.96515e-08	1.20395	2.46285e-08	4
12190	7	5	1.84172e-07	1.20372	1.53002e-07	2
12314	7	6	2.63685e-08	1.20165	2.19435e-08	2
12316	7	6	5.27866e-08	1.20113	4.39474e-08	2
11995	30	5	4.39934e-09	1.19873	3.66999e-09	4
10911	22	5	3.32054e-08	1.19816	2.77136e-08	0
12145	30	6	2.7423e-09	1.19468	2.29544e-09	4
10914	22	5	1.15959e-07	1.19464	9.70663e-08	0
12139	30	6	1.28438e-09	1.18976	1.07953e-09	4
11763	20	5	3.11854e-09	1.18855	2.62381e-09	2
12150	30	6	2.57406e-09	1.18816	2.16642e-09	4
12147	30	6	2.72446e-09	1.1869	2.29544e-09	4
12151	30	6	2.82433e-09	1.18436	2.38469e-09	4
10304	27	6	5.98215e-11	1.18398	5.05257e-11	4
11765	20	5	3.10348e-09	1.18281	2.62381e-09	2
12136	30	6	2.25877e-09	1.18163	1.91158e-09	4
11764	20	5	9.61425e-10	1.18122	8.13922e-10	2
11762	20	5	6.03092e-08	1.18085	5.10728e-08	2
11541	15	6	2.89436e-11	1.18035	2.45212e-11	3
11760	16	6	6.56027e-12	1.18014	5.5589e-12	4
11769	20	5	7.99694e-10	1.17981	6.77816e-10	3
10388	22	5	6.1533e-09	1.17961	5.21639e-09	0
10514	27	6	1.47645e-11	1.17848	1.25284e-11	4
12261	22	6	1.23152e-09	1.1783	1.04517e-09	3
10498	22	5	2.73673e-08	1.17746	2.32428e-08	0
12140	30	6	1.88765e-09	1.17719	1.60352e-09	4
10485	15	5	1.87775e-08	1.17697	1.59541e-08	3
11540	15	6	1.30628e-11	1.17684	1.10999e-11	3
10187	20	5	8.62273e-09	1.17677	7.32748e-09	3
10312	27	6	1.10471e-11	1.17649	9.3899e-12	4
11768	20	5	2.14029e-09	1.1762	1.81966e-09	3
10302	27	6	3.69864e-11	1.17607	3.14492e-11	4
12138	30	6	1.34474e-09	1.17566	1.14381e-09	4
10910	22	5	9.47871e-08	1.17503	8.06677e-08	0
10313	27	6	7.34989e-12	1.17491	6.2557e-12	4
10306	27	6	7.81741e-11	1.17479	6.6543e-11	4
10301	27	6	1.10308e-11	1.17475	9.3899e-12	4
10300	27	6	1.47156e-11	1.17458	1.25284e-11	4
12256	27	6	1.56382e-10	1.17425	1.33176e-10	4
10299	27	6	1.10245e-11	1.17408	9.3899e-12	4
10310	27	6	2.20916e-11	1.17395	1.88182e-11	4
11767	20	5	2.00122e-09	1.17389	1.70479e-09	3
10679	8	6	5.31219e-10	1.17386	4.52541e-10	4
10189	20	5	8.60069e-09	1.17376	7.32748e-09	3
10305	27	6	1.83933e-11	1.17371	1.56711e-11	4
10420	7	6	3.15173e-08	1.17347	2.68582e-08	0
11766	20	5	5.77179e-08	1.17335	4.91906e-08	3
10487	27	6	2.20786e-11	1.17326	1.88182e-11	4
10297	22	5	2.22674e-09	1.17313	1.89811e-09	0
10308	27	6	1.83827e-11	1.17303	1.56711e-11	4
11129	7	4	7.94345e-06	1.173	6.77191e-06	0
10311	27	6	1.83742e-11	1.17249	1.56711e-11	4
10315	27	6	4.05806e-11	1.17225	3.46178e-11	4
11369	31	6	2.2663e-10	1.17219	1.93339e-10	3
10309	27	6	6.67042e-11	1.17191	5.69194e-11	4
11499	22	6	4.08682e-13	1.17168	3.488e-13	3
10307	27	6	2.57284e-11	1.1711	2.19695e-11	4
10227	22	6	1.06065e-09	1.17108	9.05697e-10	0
11623	28	5	4.17768e-10	1.17092	3.56786e-10	3
10919	22	5	3.15685e-08	1.17041	2.69722e-08	4
11959	30	4	3.47471e-05	1.17008	2.96964e-05	3
12077	30	4	3.47471e-05	1.17008	2.96964e-05	3
11978	30	5	1.11303e-05	1.16977	9.51495e-06	4
12141	30	6	1.33792e-09	1.1697	1.14381e-09	4
11514	20	4	1.10092e-05	1.16969	9.41203e-06	4
10188	20	5	2.65832e-09	1.16951	2.27302e-09	3
12189	7	5	1.78933e-07	1.16948	1.53002e-07	2
10298	27	6	9.5873e-11	1.16931	8.19913e-11	4
10288	26	5	1.35417e-09	1.1692	1.15821e-09	0
10314	27	6	1.08029e-10	1.16912	9.24014e-11	4
10684	22	5	5.97536e-11	1.16912	5.11101e-11	4
10186	20	5	1.66742e-07	1.16901	1.42635e-07	3
10128	17	5	2.65826e-09	1.16898	2.274e-09	0
12142	30	6	1.76888e-09	1.16882	1.5134e-09	4
11716	7	5	1.26985e-06	1.1688	1.08646e-06	4
10027	5	6	1.29796e-07	1.16846	1.11082e-07	0
10101	13	5	9.33862e-09	1.16828	7.99347e-09	0
12137	30	6	1.33588e-09	1.16792	1.14381e-09	4
11405	2	6	4.10016e-10	1.16639	3.51526e-10	1
11730	31	5	1.97939e-10	1.16573	1.69798e-10	4
10834	24	5	5.93304e-10	1.1654	5.09098e-10	4
11710	31	5	5.93304e-10	1.1654	5.09098e-10	3
11833	31	6	1.24901e-10	1.1653	1.07184e-10	3
10239	13	5	1.07157e-07	1.16525	9.19606e-08	0
10132	18	6	4.49786e-06	1.16493	3.86106e-06	0
11424	18	5	5.18767e-09	1.16493	4.45322e-09	2
11425	18	5	5.18604e-09	1.16456	4.45322e-09	2
11368	31	6	1.24809e-10	1.16444	1.07184e-10	3
10417	4	4	1.50647e-07	1.16431	1.29388e-07	0
11942	30	5	1.70292e-07	1.16375	1.4633e-07	4
10118	16	6	1.80629e-11	1.1632	1.55287e-11	4
10218	22	5	7.89864e-10	1.16297	6.79179e-10	0
11380	31	6	1.24647e-10	1.16293	1.07184e-10	3
10281	8	5	6.7009e-08	1.16251	5.76417e-08	4
11374	31	6	9.15128e-11	1.16193	7.8759e-11	3
11385	31	6	1.24533e-10	1.16187	1.07184e-10	3
11390	31	6	1.24526e-10	1.1618	1.07184e-10	3
11114	7	5	6.00582e-05	1.16106	5.17272e-05	3
10290	26	5	4.70898e-08	1.15879	4.0637e-08	0
11607	28	5	1.66731e-09	1.15876	1.43888e-09	4
12101	30	5	2.14925e-06	1.15875	1.8548e-06	3
12146	30	6	2.659e-09	1.15839	2.29544e-09	4
12178	26	6	1.64644e-08	1.15793	1.42188e-08	4
11606	28	5	1.66605e-09	1.15788	1.43888e-09	4
10133	18	5	1.27868e-09	1.15763	1.10456e-09	0
12148	30	6	4.07031e-09	1.15748	3.51653e-09	4
10688	22	5	2.3757e-10	1.15732	2.05277e-10	4
10195	20	5	5.45416e-08	1.15658	4.71575e-08	0
10517	22	5	3.83798e-06	1.15647	3.31871e-06	4
10820	19	6	2.5042e-09	1.15636	2.16558e-09	0
11938	30	5	1.69187e-07	1.1562	1.4633e-07	4
12084	30	5	5.91473e-07	1.15616	5.11584e-07	2
10407	28	5	6.46628e-07	1.15616	5.5929e-07	0
10629	26	5	6.66607e-08	1.15589	5.76706e-08	3
11624	28	5	4.12356e-10	1.15575	3.56786e-10	3
11625	28	5	3.09395e-10	1.15544	2.67772e-10	3
10635	26	5	2.53834e-10	1.1553	2.19713e-10	3
11834	31	6	5.0433e-11	1.15506	4.36627e-11	3
11633	28	5	4.12097e-10	1.15503	3.56786e-10	2
10649	26	5	1.98096e-06	1.15485	1.71534e-06	4
11650	22	5	7.31672e-07	1.15466	6.33669e-07	3
11372	31	6	5.0387e-11	1.15401	4.36627e-11	4
11608	28	5	3.73374e-08	1.15394	3.23565e-08	4
11748	8	5	8.02103e-08	1.15382	6.9517e-08	4
11844	34	5	9.28002e-10	1.15365	8.04406e-10	3
10414	28	5	3.80453e-10	1.15361	3.29794e-10	0
11635	28	5	3.08863e-10	1.15346	2.67772e-10	3
10918	22	5	2.07203e-08	1.15311	1.79691e-08	4
10687	22	5	1.78878e-08	1.15309	1.5513e-08	4
11634	28	5	4.11401e-10	1.15308	3.56786e-10	2
10878	20	5	1.21917e-06	1.15281	1.05757e-06	4
11381	31	6	5.03198e-11	1.15247	4.36627e-11	3
11993	30	5	2.68374e-09	1.15227	2.32909e-09	4
11974	30	5	8.21704e-06	1.15225	7.13128e-06	4
12257	27	5	3.05098e-09	1.15215	2.64807e-09	4
10769	22	5	7.77031e-12	1.15215	6.7442e-12	0
11602	28	5	6.27601e-11	1.15198	5.44803e-11	2
11996	30	5	4.2275e-09	1.15191	3.66999e-09	4
11443	23	6	3.35992e-11	1.15173	2.91729e-11	4
11386	31	6	5.02829e-11	1.15162	4.36627e-11	3
10115	16	5	2.78399e-09	1.15143	2.41785e-09	4
11391	31	6	5.027e-11	1.15133	4.36627e-11	3
12234	30	5	2.34779e-06	1.15124	2.03935e-06	2
10848	22	5	2.29341e-09	1.15114	1.99229e-09	0
10636	26	5	1.25571e-10	1.15088	1.09109e-10	4
11628	28	5	1.65595e-09	1.15086	1.43888e-09	2
11599	28	5	1.23783e-08	1.15082	1.0756e-08	4
10505	22	5	7.29218e-07	1.15079	6.33669e-07	0
10076	11	5	2.83223e-10	1.15055	2.46163e-10	0
10260	22	5	1.67174e-08	1.15028	1.45334e-08	0
11940	30	5	1.68302e-07	1.15016	1.4633e-07	4
10475	20	5	1.64371e-05	1.15007	1.42922e-05	0
11992	30	5	1.68277e-07	1.14999	1.4633e-07	4
11440	23	6	6.71342e-11	1.14983	5.8386e-11	4
11444	23	6	3.35401e-11	1.1497	2.91729e-11	4
11629	28	5	1.65426e-09	1.14968	1.43888e-09	2
11711	16	5	1.06139e-09	1.14964	9.23232e-10	4
10786	26	5	1.96429e-08	1.14954	1.70876e-08	3
10847	27	5	2.36273e-10	1.14943	2.05557e-10	4
11630	28	5	3.31202e-09	1.14934	2.88167e-09	2
10192	20	5	8.18446e-06	1.14928	7.12136e-06	0
11605	28	5	1.65365e-09	1.14926	1.43888e-09	4
10214	22	5	9.95862e-09	1.1491	8.66644e-09	4
10428	8	5	5.42534e-07	1.1491	4.72138e-07	0
11373	31	6	4.36227e-10	1.14881	3.7972e-10	4
11604	28	5	1.65288e-09	1.14872	1.43888e-09	4
10116	16	5	1.62903e-06	1.14852	1.41837e-06	0
10053	8	5	5.97979e-05	1.1485	5.20659e-05	0
11359	8	6	1.34188e-10	1.14836	1.16852e-10	4
11596	28	5	3.71514e-08	1.14819	3.23565e-08	4
11335	33	5	9.8182e-06	1.14812	8.55156e-06	4
10825	11	5	3.05278e-08	1.14811	2.65898e-08	0
10906	18	5	2.5758e-09	1.14806	2.24361e-09	0
10064	11	5	1.08479e-06	1.14801	9.44929e-07	1
10534	26	5	8.68911e-07	1.14794	7.56929e-07	3
10772	11	5	1.19234e-08	1.14782	1.03879e-08	4
10771	22	5	5.15526e-06	1.14782	4.49136e-06	3
11597	28	5	1.23442e-08	1.14766	1.0756e-08	4
11419	8	5	5.41665e-07	1.14726	4.72138e-07	4
10837	19	5	1.06338e-09	1.14726	9.2689e-10	0
11591	28	5	4.71968e-10	1.14725	4.11392e-10	4
10261	22	5	1.08402e-06	1.1472	9.44929e-07	0
10518	22	6	1.17942e-09	1.14716	1.02812e-09	0
10484	18	5	2.4973e-08	1.14686	2.17751e-08	3
10039	8	5	2.1704e-06	1.14686	1.89247e-06	0
11939	30	5	1.67809e-07	1.14679	1.4633e-07	4
10576	22	5	1.35637e-06	1.14675	1.1828e-06	4
10516	22	5	2.7145e-06	1.1467	2.36723e-06	0
11600	28	5	1.08346e-06	1.14661	9.44929e-07	4
10100	13	5	1.08334e-06	1.14648	9.44929e-07	0
10274	8	5	4.34161e-05	1.14639	3.78721e-05	3
10638	8	5	1.08322e-06	1.14635	9.44929e-07	0
12003	30	4	3.09235e-05	1.1462	2.69791e-05	3
12060	30	4	3.09235e-05	1.1462	2.69791e-05	3
10686	22	5	1.08293e-06	1.14604	9.44929e-07	4
10008	1	5	4.33997e-05	1.14595	3.78721e-05	0
10303	22	6	6.95959e-10	1.1458	6.07399e-10	0
10263	8	5	2.43904e-06	1.14561	2.12903e-06	4
11357	8	5	1.62489e-06	1.1456	1.41837e-06	4
10785	11	5	2.9423e-08	1.14558	2.56839e-08	4
10222	22	5	5.87795e-05	1.14552	5.13127e-05	4
10807	19	5	1.38389e-07	1.14547	1.20814e-07	0
10474	20	5	1.47229e-05	1.14539	1.28541e-05	0
11991	30	5	8.16769e-06	1.14533	7.13128e-06	4
10416	28	5	1.08221e-06	1.14528	9.44929e-07	0
10212	22	5	8.11598e-07	1.1452	7.08697e-07	0
10784	11	5	2.94112e-08	1.14512	2.56839e-08	4
10814	26	5	9.81642e-08	1.14505	8.57294e-08	0
10597	29	5	8.15429e-06	1.14505	7.12136e-06	4
10875	15	5	8.15429e-06	1.14505	7.12136e-06	4
10446	16	5	2.0531e-07	1.14499	1.79312e-07	4
10050	8	5	5.40582e-07	1.14497	4.72138e-07	0
10005	1	5	9.67144e-06	1.14493	8.44721e-06	0
10496	22	5	3.42365e-09	1.14486	2.99046e-09	4
11941	30	5	1.67514e-07	1.14477	1.4633e-07	4
10130	18	5	4.08323e-08	1.14469	3.56709e-08	0
10220	22	5	1.08147e-06	1.1445	9.44929e-07	0
10494	22	5	3.42239e-09	1.14444	2.99046e-09	0
10196	20	5	9.97776e-08	1.14439	8.71885e-08	0
11598	28	5	1.08133e-06	1.14435	9.44929e-07	4
10211	22	5	1.08202e-06	1.14429	9.45583e-07	4
10692	8	5	4.88187e-06	1.14412	4.26691e-06	4
10415	8	5	6.51318e-06	1.14404	5.69315e-06	0
10435	8	5	1.08096e-06	1.14396	9.44929e-07	4
10695	28	5	1.20973e-06	1.14388	1.05757e-06	4
10125	17	5	1.62238e-06	1.14384	1.41837e-06	0
12274	8	5	6.58045e-06	1.1438	5.75313e-06	4
12269	22	4	3.4266e-09	1.14373	2.99598e-09	1
10191	20	5	6.51032e-06	1.14354	5.69315e-06	0
10048	8	5	5.42086e-06	1.1434	4.74101e-06	0
10697	28	5	1.6217e-06	1.14335	1.41837e-06	4
11937	30	5	1.67258e-07	1.14302	1.4633e-07	4
11832	31	6	2.40604e-10	1.14296	2.1051e-10	3
10916	8	5	2.16118e-05	1.14289	1.89099e-05	3
10515	22	5	2.70443e-06	1.14245	2.36723e-06	0
10846	22	5	2.16202e-06	1.14243	1.89247e-06	4
10244	24	6	2.0533e-10	1.14222	1.79763e-10	1
11975	30	5	8.14445e-06	1.14207	7.13128e-06	4
10757	26	6	2.75839e-08	1.142	2.41542e-08	4
10839	11	5	1.5163e-08	1.14187	1.32791e-08	0
11994	30	5	2.65896e-09	1.14163	2.32909e-09	4
11966	30	5	1.08046e-08	1.14151	9.46516e-09	4
11727	7	5	7.59146e-06	1.14096	6.6536e-06	2
11371	31	6	2.40173e-10	1.14091	2.1051e-10	4
11962	30	5	1.07971e-08	1.14072	9.46516e-09	4
10232	8	5	1.31311e-05	1.14042	1.15142e-05	4
11964	30	5	1.0792e-08	1.14018	9.46516e-09	4
12181	26	6	3.78017e-09	1.13998	3.31599e-09	4
11977	30	5	1.0846e-05	1.13989	9.51495e-06	4
10052	8	5	1.31247e-05	1.13987	1.15142e-05	4
11976	30	5	8.12777e-06	1.13974	7.13128e-06	4
11952	30	5	4.70737e-08	1.13972	4.1303e-08	4
11987	30	5	4.70655e-08	1.13952	4.1303e-08	4
10400	9	6	3.11426e-08	1.13949	2.73303e-08	0
11973	30	5	8.12536e-06	1.1394	7.13128e-06	4
11379	31	6	2.39854e-10	1.1394	2.1051e-10	4
11717	7	5	1.23784e-06	1.13934	1.08646e-06	4
10758	26	6	1.61966e-08	1.1391	1.42188e-08	4
11370	22	5	2.12482e-07	1.13906	1.86541e-07	2
10913	22	5	1.3092e-07	1.13899	1.14943e-07	0
11128	7	4	7.71202e-06	1.13882	6.77191e-06	0
11566	33	4	1.5982e-07	1.13882	1.40338e-07	4
11384	31	6	2.39677e-10	1.13855	2.1051e-10	4
11389	31	6	2.39654e-10	1.13845	2.1051e-10	4
11989	30	5	1.07747e-08	1.13836	9.46516e-09	4
11807	16	5	4.05846e-08	1.13775	3.56709e-08	4
10535	28	5	1.01196e-09	1.13727	8.89809e-10	4
11949	30	5	4.69711e-08	1.13723	4.1303e-08	4
10448	13	5	6.08792e-08	1.13704	5.3542e-08	0
10007	1	5	0.000428466	1.13696	0.000376854	0
12180	26	6	3.77008e-09	1.13694	3.31599e-09	4
10055	8	5	0.000175835	1.13684	0.000154671	0
11601	28	5	1.01149e-09	1.13675	8.89809e-10	4
11961	30	5	1.07595e-08	1.13675	9.46516e-09	4
12179	26	6	2.7456e-08	1.1367	2.41542e-08	4
11965	30	5	1.07545e-08	1.13622	9.46516e-09	4
10536	28	5	2.02475e-09	1.1362	1.78204e-09	4
11953	30	5	4.69168e-08	1.13592	4.1303e-08	4
10689	24	6	2.63884e-08	1.13589	2.32315e-08	4
11950	30	5	4.69144e-08	1.13586	4.1303e-08	4
10282	8	4	1.221e-05	1.13585	1.07496e-05	4
10755	26	6	2.39892e-08	1.13583	2.11205e-08	4
11546	33	4	5.59537e-07	1.1355	4.92767e-07	4
11547	33	4	5.59537e-07	1.1355	4.92767e-07	4
11963	30	5	1.07474e-08	1.13547	9.46516e-09	4
10003	1	5	0.000294958	1.13543	0.000259776	4
10275	8	5	0.000294958	1.13543	0.000259776	2
11954	30	5	4.68767e-08	1.13495	4.1303e-08	4
11951	30	5	4.68724e-08	1.13484	4.1303e-08	4
11334	8	5	1.30645e-05	1.13464	1.15142e-05	2
10234	22	5	3.67005e-05	1.13454	3.23482e-05	0
10209	22	5	4.07852e-05	1.13435	3.59548e-05	0
12089	30	5	1.91131e-06	1.13432	1.68498e-06	3
10532	22	4	1.06646e-05	1.13308	9.41203e-06	0
11515	20	4	9.13123e-06	1.1326	8.06221e-06	4
10756	26	6	2.66126e-08	1.13247	2.34995e-08	4
12253	7	4	1.46488e-07	1.13216	1.29388e-07	4
12086	30	5	5.79148e-07	1.13207	5.11584e-07	2
10032	6	5	3.16457e-06	1.13156	2.79665e-06	0
12208	30	5	4.4738e-07	1.13088	3.95602e-07	2
12090	30	5	4.61584e-06	1.1301	4.08444e-06	3
10754	26	6	3.07231e-08	1.12986	2.7192e-08	4
11999	30	4	2.28329e-05	1.12915	2.02212e-05	3
12057	30	4	2.28329e-05	1.12915	2.02212e-05	3
10401	8	4	1.25666e-06	1.12905	1.11303e-06	4
11517	20	4	9.10037e-06	1.12877	8.06221e-06	4
12215	30	5	8.95671e-07	1.12805	7.94003e-07	2
11113	7	5	5.83498e-05	1.12803	5.17272e-05	3
12276	7	5	5.83498e-05	1.12803	5.17272e-05	3
12093	30	5	8.93649e-07	1.12789	7.92319e-07	3
10157	20	4	4.5674e-05	1.12716	4.05213e-05	4
11439	20	4	4.5674e-05	1.12716	4.05213e-05	0
11735	8	4	1.50944e-06	1.12699	1.33935e-06	2
12356	30	4	6.7801e-07	1.12653	6.0186e-07	3
12363	30	5	4.12716e-06	1.12646	3.66383e-06	3
10296	14	6	1.22359e-11	1.12637	1.08632e-11	0
11960	30	4	3.34483e-05	1.12634	2.96964e-05	3
12079	30	4	3.34483e-05	1.12634	2.96964e-05	3
11578	8	4	0.000166145	1.12634	0.000147509	4
11751	8	4	0.000166145	1.12634	0.000147509	4
10156	20	4	1.21072e-05	1.12629	1.07496e-05	4
11349	20	4	1.21072e-05	1.12629	1.07496e-05	0
12099	30	5	1.79097e-06	1.12623	1.59024e-06	3
10149	20	4	2.27432e-05	1.12619	2.01948e-05	4
11432	20	4	2.27432e-05	1.12619	2.01948e-05	0
12100	30	5	1.89704e-06	1.12585	1.68498e-06	3
12202	30	5	1.78997e-06	1.1256	1.59024e-06	2
12357	30	4	6.77416e-07	1.12554	6.0186e-07	3
12222	30	5	8.25713e-06	1.12526	7.33799e-06	2
12201	30	5	1.78932e-06	1.12518	1.59024e-06	2
12022	24	4	3.26101e-09	1.12507	2.89851e-09	4
11734	8	4	1.81646e-05	1.12507	1.61454e-05	2
11958	30	4	3.03465e-05	1.12482	2.69791e-05	3
12075	30	4	3.03465e-05	1.12482	2.69791e-05	3
11579	8	4	0.000120631	1.12479	0.000107247	4
10531	22	4	2.26119e-06	1.12479	2.01033e-06	0
10789	28	5	2.42592e-09	1.12463	2.15709e-09	4
10004	1	4	0.000120586	1.12437	0.000107247	3
10853	7	4	1.46994e-07	1.12429	1.30743e-07	2
11754	13	4	3.0155e-06	1.12428	2.68218e-06	4
10345	22	4	4.52212e-06	1.12399	4.02326e-06	0
10408	28	4	3.01231e-06	1.12381	2.68043e-06	4
10685	22	4	3.01211e-06	1.12374	2.68043e-06	2
11141	24	4	3.77002e-06	1.12374	3.3549e-06	4
10520	22	4	7.54347e-06	1.12352	6.71415e-06	0
10768	22	5	3.02496e-08	1.12348	2.69248e-08	0
10787	7	6	1.5183e-08	1.12332	1.35162e-08	4
11144	7	6	1.5183e-08	1.12332	1.35162e-08	4
12168	26	5	9.6402e-06	1.12323	8.58258e-06	3
12102	30	5	1.96618e-06	1.12321	1.75051e-06	3
10564	7	4	8.3841e-07	1.12306	7.46542e-07	0
11753	17	4	5.28104e-06	1.12292	4.70297e-06	4
10159	20	4	4.09126e-05	1.12257	3.64454e-05	4
11431	20	4	4.09126e-05	1.12257	3.64454e-05	0
10158	20	4	1.81234e-05	1.12252	1.61454e-05	4
11430	20	4	1.81234e-05	1.12252	1.61454e-05	0
11998	30	4	2.2697e-05	1.12244	2.02212e-05	3
12054	30	4	2.2697e-05	1.12244	2.02212e-05	3
11584	22	5	3.66385e-06	1.12243	3.26422e-06	4
11140	8	4	3.01027e-06	1.12233	2.68218e-06	4
10901	8	5	1.71383e-07	1.12221	1.52719e-07	4
10894	22	5	4.1362e-09	1.12219	3.68585e-09	3
10105	14	4	3.00791e-06	1.12217	2.68043e-06	0
10654	26	4	3.00961e-06	1.12208	2.68218e-06	4
10502	22	4	3.00707e-06	1.12186	2.68043e-06	0
12092	30	5	1.57365e-06	1.12149	1.40318e-06	3
10544	20	4	1.14274e-06	1.12149	1.01895e-06	4
11752	15	4	4.79672e-05	1.12148	4.27713e-05	4
10113	15	4	4.79672e-05	1.12148	4.27713e-05	0
11586	22	4	1.33189e-05	1.12139	1.18772e-05	4
10851	7	4	0.011226	1.12135	0.0100112	4
10570	8	4	5.73436e-08	1.12134	5.11384e-08	0
11733	8	4	3.00559e-06	1.12131	2.68043e-06	2
10797	11	5	4.64444e-07	1.12117	4.14251e-07	0
11441	8	4	1.80999e-05	1.12106	1.61454e-05	4
10337	1	4	5.48038e-06	1.12066	4.89034e-06	0
10153	20	4	1.8092e-05	1.12057	1.61454e-05	4
11436	20	4	1.8092e-05	1.12057	1.61454e-05	0
11355	20	4	9.02781e-06	1.1205	8.05697e-06	4
11508	20	4	9.02781e-06	1.1205	8.05697e-06	0
12235	30	5	2.15628e-06	1.12033	1.92468e-06	2
10696	28	4	3.00292e-06	1.12031	2.68043e-06	4
10154	20	4	1.20428e-05	1.1203	1.07496e-05	4
11437	20	4	1.20428e-05	1.1203	1.07496e-05	0
10543	20	4	1.88519e-07	1.12016	1.68297e-07	4
10568	19	4	7.31342e-09	1.12001	6.52979e-09	0
10151	20	4	9.02377e-06	1.12	8.05697e-06	4
11434	20	4	9.02377e-06	1.12	8.05697e-06	0
10843	22	5	2.90694e-08	1.11995	2.5956e-08	4
11957	30	4	3.02118e-05	1.11982	2.69791e-05	3
12078	30	4	3.02118e-05	1.11982	2.69791e-05	3
10900	8	5	2.49622e-07	1.11976	2.22926e-07	4
10651	20	4	6.13425e-05	1.11949	5.4795e-05	4
10595	8	4	5.26482e-06	1.11947	4.70297e-06	4
11988	30	4	3.02016e-05	1.11945	2.69791e-05	3
12073	30	4	3.02016e-05	1.11945	2.69791e-05	3
10533	22	4	7.51577e-06	1.11939	6.71415e-06	0
11955	30	4	3.01989e-05	1.11934	2.69791e-05	3
12074	30	4	3.01989e-05	1.11934	2.69791e-05	3
10251	22	6	1.95254e-09	1.11931	1.74441e-09	0
12000	30	4	2.26331e-05	1.11928	2.02212e-05	3
12059	30	4	2.26331e-05	1.11928	2.02212e-05	3
10091	13	6	1.47411e-09	1.11893	1.31742e-09	0
12216	30	5	9.77948e-07	1.11891	8.74021e-07	2
10881	20	4	6.38395e-07	1.11887	5.70569e-07	4
10880	8	4	6.20656e-07	1.11886	5.5472e-07	4
10150	20	4	7.9633e-05	1.11859	7.11904e-05	4
11433	20	4	7.9633e-05	1.11859	7.11904e-05	0
12111	30	5	4.31162e-06	1.11851	3.85478e-06	3
12212	30	5	9.4071e-07	1.11815	8.41307e-07	2
10879	8	4	3.18351e-07	1.11806	2.84734e-07	4
11581	26	5	6.65985e-07	1.11794	5.95726e-07	4
10129	17	4	1.05215e-05	1.11788	9.41203e-06	0
11516	20	4	1.05213e-05	1.11785	9.41203e-06	4
11707	22	4	4.98304e-07	1.11776	4.45805e-07	1
10161	20	5	0.000167236	1.11756	0.000149644	0
11747	8	5	1.09372e-06	1.11748	9.78736e-07	4
11518	20	4	7.58147e-06	1.11748	6.78445e-06	4
12002	30	4	3.01409e-05	1.11719	2.69791e-05	3
12058	30	4	3.01409e-05	1.11719	2.69791e-05	3
12229	30	5	2.15014e-06	1.11714	1.92468e-06	2
12207	30	5	6.56475e-07	1.11709	5.87668e-07	2
10068	11	4	3.51583e-08	1.11704	3.14746e-08	0
12001	30	4	2.25871e-05	1.117	2.02212e-05	3
12056	30	4	2.25871e-05	1.117	2.02212e-05	3
11997	30	4	2.25805e-05	1.11667	2.02212e-05	3
12055	30	4	2.25805e-05	1.11667	2.02212e-05	3
10588	4	4	6.28539e-08	1.11666	5.62876e-08	2
11452	30	5	1.07294e-06	1.11655	9.60947e-07	4
10643	30	5	1.07294e-06	1.11655	9.60947e-07	3
11560	33	4	2.34974e-07	1.11623	2.10506e-07	4
10521	8	4	0.00048856	1.11621	0.000437696	3
11956	30	4	3.31471e-05	1.1162	2.96964e-05	3
12076	30	4	3.31471e-05	1.1162	2.96964e-05	3
11520	20	4	7.57259e-06	1.11617	6.78445e-06	4
12095	30	5	1.31363e-06	1.11609	1.17699e-06	3
10882	20	4	4.23944e-07	1.11597	3.7989e-07	4
10259	22	5	1.03716e-06	1.11581	9.29513e-07	0
12171	26	5	2.79271e-06	1.11579	2.5029e-06	3
10667	8	4	1.28638e-06	1.1156	1.15308e-06	4
12087	30	5	9.36425e-07	1.11543	8.39523e-07	3
12105	30	5	4.29921e-06	1.11529	3.85478e-06	3
10170	20	5	8.7505e-06	1.11515	7.8469e-06	3
11750	8	4	1.05369e-05	1.11514	9.44897e-06	4
10038	8	4	8.5395e-06	1.1151	7.65808e-06	0
11341	1	4	0.000819488	1.11509	0.000734909	4
11577	1	4	0.000819488	1.11509	0.000734909	4
11580	8	4	0.000819488	1.11509	0.000734909	4
10504	22	5	3.00187e-07	1.11504	2.69216e-07	0
10796	17	4	3.14571e-07	1.11497	2.82133e-07	0
12203	30	5	4.67262e-07	1.11473	4.19171e-07	2
11708	31	5	7.4595e-07	1.11463	6.69235e-07	4
10245	22	5	2.42383e-06	1.11458	2.17465e-06	4
10541	20	5	5.82231e-06	1.11456	5.22388e-06	4
11632	28	4	3.03966e-07	1.1145	2.72737e-07	2
10650	20	4	0.00119295	1.11441	0.00107047	4
12082	30	5	5.17852e-07	1.11427	4.64747e-07	2
11521	20	4	7.55955e-06	1.11425	6.78445e-06	4
11691	18	4	1.89934e-07	1.11424	1.70461e-07	3
10087	12	5	5.56402e-08	1.1141	4.9942e-08	0
10849	22	4	1.35022e-07	1.11408	1.21196e-07	0
11342	20	5	1.31388e-05	1.11389	1.17954e-05	4
12083	30	5	5.69825e-07	1.11384	5.11584e-07	2
12278	22	4	5.85758e-08	1.11375	5.25932e-08	4
10017	3	4	3.02853e-05	1.11372	2.7193e-05	4
10073	11	4	7.80845e-08	1.11352	7.01242e-08	4
10899	8	4	7.49717e-07	1.11348	6.73307e-07	4
11519	20	4	7.55423e-06	1.11346	6.78445e-06	4
11558	33	4	2.81582e-07	1.11326	2.52934e-07	4
10402	22	4	6.08322e-07	1.11322	5.46453e-07	0
10850	8	4	2.26876e-05	1.11318	2.03809e-05	2
11622	28	4	3.03581e-07	1.11309	2.72737e-07	3
11649	2	4	0.00011388	1.11298	0.00010232	2
11853	34	4	1.24836e-07	1.11264	1.12198e-07	2
10828	22	4	1.5106e-05	1.11253	1.35781e-05	0
11559	33	4	2.46058e-07	1.11251	2.21174e-07	4
10243	23	4	1.51042e-05	1.1124	1.35781e-05	4
12112	30	5	4.54343e-06	1.11238	4.08444e-06	3
10661	8	4	7.73794e-08	1.11196	6.95881e-08	4
10677	18	4	4.70862e-07	1.11192	4.23467e-07	4
10907	21	4	4.54102e-05	1.11177	4.08449e-05	0
10029	6	4	0.207736	1.11176	0.186853	0
12362	30	5	4.31577e-06	1.11171	3.88211e-06	3
11706	31	4	9.09363e-05	1.11168	8.18005e-05	4
11392	16	4	6.47287e-07	1.11167	5.82265e-07	4
11749	8	5	2.32146e-07	1.11157	2.08845e-07	4
10110	14	5	1.44756e-06	1.11156	1.30229e-06	0
11345	30	5	7.57287e-06	1.11153	6.81304e-06	4
10646	30	5	7.57287e-06	1.11153	6.81304e-06	3
10146	19	4	2.26524e-05	1.11145	2.03809e-05	0
10836	11	4	4.53582e-05	1.11125	4.08171e-05	3
10795	28	4	1.09376e-07	1.11122	9.84283e-08	4
12205	30	5	4.65792e-07	1.11122	4.19171e-07	2
11548	34	4	6.83214e-07	1.11116	6.14866e-07	3
12364	30	5	4.07075e-06	1.11106	3.66383e-06	3
10207	22	5	5.68113e-08	1.11094	5.11379e-08	0
10854	31	4	1.87349e-06	1.11082	1.68658e-06	1
10780	11	4	2.46315e-07	1.11079	2.21749e-07	0
11344	20	5	6.53231e-06	1.11074	5.88102e-06	4
10898	8	4	7.47734e-07	1.11054	6.73307e-07	4
11453	30	5	1.42382e-06	1.11048	1.28217e-06	4
10647	30	5	1.42382e-06	1.11048	1.28217e-06	3
10845	22	4	6.95292e-07	1.11032	6.26209e-07	0
12358	30	5	4.31017e-06	1.11026	3.88211e-06	3
12360	30	5	4.31004e-06	1.11023	3.88211e-06	3
11948	30	5	3.35887e-06	1.11012	3.02569e-06	4
12199	30	5	2.0812e-06	1.11005	1.87487e-06	2
12267	31	5	4.40871e-07	1.10998	3.97188e-07	4
10542	20	5	5.87288e-05	1.10997	5.29101e-05	4
10877	8	4	1.75128e-07	1.10996	1.57778e-07	2
12351	30	4	7.07769e-07	1.10992	6.37677e-07	3
12196	30	5	1.8701e-06	1.10986	1.68498e-06	2
12223	30	5	8.14364e-06	1.10979	7.33799e-06	2
10883	8	4	9.30219e-07	1.10967	8.38288e-07	3
12218	30	5	8.62775e-06	1.10965	7.77517e-06	2
12094	30	5	9.31529e-07	1.10959	8.39523e-07	3
11726	7	5	7.38204e-06	1.10948	6.6536e-06	2
11562	33	4	1.63374e-07	1.10943	1.4726e-07	4
10340	20	5	0.000261996	1.10941	0.000236158	3
11138	20	5	0.000261996	1.10941	0.000236158	3
10171	20	4	5.37957e-05	1.10938	4.84917e-05	4
10102	13	4	6.18531e-07	1.10924	5.57615e-07	4
11563	33	4	1.86786e-07	1.10915	1.68405e-07	4
11353	8	4	7.74291e-07	1.1091	6.98123e-07	4
12209	30	5	6.15134e-07	1.1091	5.54625e-07	2
12217	30	5	8.62341e-06	1.1091	7.77517e-06	2
10167	20	4	3.34816e-05	1.10899	3.01912e-05	0
12114	30	5	4.27488e-06	1.10898	3.85478e-06	3
12354	30	4	7.86685e-07	1.10886	7.09453e-07	3
12220	30	5	8.62095e-06	1.10878	7.77517e-06	2
10229	22	4	1.86883e-06	1.10875	1.68552e-06	0
10108	14	5	2.38198e-05	1.10874	2.14838e-05	0
12085	30	5	5.15253e-07	1.10867	4.64747e-07	2
12370	26	5	4.10864e-06	1.10858	3.70623e-06	3
10501	22	5	1.44354e-06	1.10847	1.30229e-06	0
10413	28	5	2.3148e-07	1.10838	2.08845e-07	4
12096	30	5	1.2312e-06	1.10837	1.11081e-06	3
12210	30	5	9.32441e-07	1.10832	8.41307e-07	2
12170	26	5	2.95894e-06	1.10832	2.66976e-06	3
12173	26	5	1.34472e-05	1.10824	1.21338e-05	3
10701	20	5	5.78914e-06	1.10821	5.22388e-06	4
11701	26	5	1.26901e-05	1.10816	1.14515e-05	3
12355	30	4	7.06605e-07	1.10809	6.37677e-07	3
10813	17	5	9.22944e-07	1.10799	8.32993e-07	0
11855	34	4	9.31636e-08	1.10784	8.40945e-08	2
12091	30	5	9.29895e-07	1.10765	8.39523e-07	3
12080	30	5	5.14717e-07	1.10752	4.64747e-07	2
11854	34	4	2.80128e-07	1.10752	2.52934e-07	2
11544	33	4	5.45645e-07	1.10731	4.92767e-07	4
11545	33	4	5.45645e-07	1.10731	4.92767e-07	4
11778	7	4	0.000173932	1.10723	0.000157087	4
10842	22	4	1.00083e-06	1.10714	9.03977e-07	3
12200	30	5	1.8655e-06	1.10713	1.68498e-06	2
10152	20	4	0.00014564	1.10706	0.000131556	4
11435	20	4	0.00014564	1.10706	0.000131556	0
10798	11	4	2.18196e-07	1.10697	1.9711e-07	0
11343	20	5	3.24815e-06	1.10697	2.93428e-06	4
10702	20	5	5.7819e-06	1.10682	5.22388e-06	4
12353	30	4	7.05753e-07	1.10676	6.37677e-07	3
10705	20	5	3.28199e-05	1.10667	2.96565e-05	4
12206	30	5	6.19795e-07	1.10661	5.60086e-07	2
12243	26	5	1.34272e-05	1.1066	1.21338e-05	3
11851	34	4	6.84822e-07	1.10659	6.1886e-07	3
11593	28	4	1.16774e-07	1.10658	1.05527e-07	2
11850	34	4	1.02851e-06	1.10653	9.29487e-07	3
11812	20	5	8.01566e-06	1.10651	7.24408e-06	3
10902	22	5	1.24385e-06	1.1065	1.12413e-06	0
12172	26	5	1.34259e-05	1.10649	1.21338e-05	3
12198	30	5	1.86419e-06	1.10636	1.68498e-06	2
12028	11	4	2.13847e-07	1.10607	1.93339e-07	2
10666	8	4	2.23624e-06	1.10607	2.02179e-06	4
10803	8	4	8.20173e-07	1.10603	7.41545e-07	0
12169	26	5	2.95268e-06	1.10597	2.66976e-06	3
11745	8	5	2.01805e-05	1.10591	1.82479e-05	4
10199	21	5	2.32719e-06	1.1057	2.10471e-06	0
12305	8	5	5.50158e-08	1.10526	4.97765e-08	4
10580	8	4	9.83183e-06	1.1052	8.89596e-06	4
12015	20	5	2.99804e-06	1.1052	2.71267e-06	2
10665	8	4	2.98305e-06	1.10516	2.69921e-06	4
12268	24	4	3.34268e-06	1.10507	3.02486e-06	3
11615	28	5	3.09217e-07	1.10496	2.79846e-07	3
11779	16	4	8.47026e-08	1.10489	7.66615e-08	3
12232	30	5	2.25303e-06	1.10478	2.03935e-06	2
12236	30	5	2.12622e-06	1.10471	1.92468e-06	2
11616	28	5	3.09123e-07	1.10462	2.79846e-07	4
10704	20	5	6.49601e-06	1.10457	5.88102e-06	4
10176	20	4	3.29626e-06	1.1044	2.98465e-06	4
11746	8	5	2.01595e-06	1.1044	1.82539e-06	4
12280	22	7	3.42357e-15	1.10438	3.1e-15	2
10739	22	5	2.79845e-06	1.10425	2.53425e-06	4
12272	22	5	1.1628e-06	1.10415	1.05312e-06	4
11451	8	4	6.35662e-07	1.10397	5.75798e-07	4
10037	8	4	6.35662e-07	1.10397	5.75798e-07	0
10838	19	6	4.27499e-07	1.10393	3.87251e-07	0
12237	30	5	2.25107e-06	1.10382	2.03935e-06	2
10285	2	5	3.84673e-07	1.10359	3.48565e-07	2
11944	30	5	3.33723e-06	1.10297	3.02569e-06	4
12081	30	5	5.12584e-07	1.10293	4.64747e-07	2
12221	30	5	9.54144e-06	1.10288	8.65141e-06	2
12219	30	5	8.57382e-06	1.10272	7.77517e-06	2
12361	30	5	4.76301e-06	1.10265	4.31961e-06	3
12359	30	5	4.28024e-06	1.10255	3.88211e-06	3
12204	30	5	4.6208e-07	1.10237	4.19171e-07	2
12088	30	5	4.50235e-06	1.10232	4.08444e-06	3
12113	30	5	4.50233e-06	1.10231	4.08444e-06	3
11849	34	4	2.26914e-07	1.10212	2.05889e-07	3
10172	20	4	1.99077e-05	1.10178	1.80686e-05	4
10676	24	4	8.49639e-06	1.10177	7.71156e-06	4
11348	24	4	8.49639e-06	1.10177	7.71156e-06	4
11848	34	4	6.81804e-07	1.10171	6.1886e-07	3
12224	30	5	2.24661e-06	1.10163	2.03935e-06	2
11564	33	4	4.54206e-07	1.10162	4.12308e-07	4
10426	8	4	4.21263e-06	1.1016	3.82411e-06	0
11702	26	5	1.48723e-05	1.10155	1.35012e-05	3
11399	18	4	1.2958e-06	1.10125	1.17666e-06	2
10509	22	6	4.418e-10	1.10123	4.01188e-10	0
11852	34	4	8.52431e-07	1.10123	7.74073e-07	3
11561	33	4	5.10784e-07	1.10119	4.63846e-07	4
10237	22	5	1.23776e-06	1.10105	1.12416e-06	0
11133	32	5	1.23776e-06	1.10105	1.12416e-06	0
12016	20	5	2.98675e-06	1.10103	2.71267e-06	2
10777	11	4	3.49449e-07	1.10098	3.17398e-07	4
11400	18	4	1.29542e-06	1.10092	1.17666e-06	2
11551	33	4	3.19561e-06	1.10082	2.90294e-06	4
11552	33	4	3.19561e-06	1.10082	2.90294e-06	2
10208	22	4	2.10883e-06	1.10077	1.91578e-06	0
12230	30	5	2.11797e-06	1.10043	1.92468e-06	2
10425	8	4	3.16574e-07	1.10031	2.87714e-07	0
11856	34	4	1.13633e-06	1.10028	1.03276e-06	2
11685	31	5	3.08227e-05	1.10024	2.80146e-05	4
12211	30	5	9.25578e-07	1.10017	8.41307e-07	2
10341	20	5	7.54658e-05	1.10016	6.85953e-05	3
11134	7	6	3.91755e-08	1.10012	3.56102e-08	4
10590	8	4	1.63951e-06	1.10002	1.49043e-06	4
11857	34	4	8.51413e-07	1.09991	7.74073e-07	2
10166	20	4	4.99691e-05	1.09987	4.54318e-05	0
10177	20	4	3.28245e-06	1.09978	2.98465e-06	4
12108	30	5	4.23912e-06	1.0997	3.85478e-06	3
12228	30	5	2.24231e-06	1.09953	2.03935e-06	2
12226	30	5	2.24226e-06	1.0995	2.03935e-06	2
10013	1	4	2.04959e-06	1.09943	1.86423e-06	0
10175	20	4	3.28111e-06	1.09933	2.98465e-06	4
10173	20	4	1.54966e-05	1.0992	1.40981e-05	4
10423	5	4	5.76966e-06	1.09901	5.24989e-06	0
10178	20	4	3.28014e-06	1.099	2.98465e-06	4
10168	20	4	3.28011e-06	1.09899	2.98465e-06	0
10155	20	4	0.00046459	1.09882	0.00042281	4
11438	20	4	0.00046459	1.09882	0.00042281	0
12197	30	5	1.8512e-06	1.09865	1.68498e-06	2
12097	30	5	1.85117e-06	1.09863	1.68498e-06	3
12107	30	5	4.48697e-06	1.09855	4.08444e-06	3
12213	30	5	1.13196e-06	1.0985	1.03046e-06	2
11703	26	5	1.3329e-05	1.0985	1.21338e-05	3
11585	22	5	5.96367e-06	1.09844	5.4292e-06	4
10074	11	4	8.17499e-07	1.09839	7.4427e-07	0
10668	8	4	1.69068e-06	1.09826	1.53942e-06	4
11910	26	5	5.6147e-08	1.09795	5.11379e-08	4
12106	30	5	4.48424e-06	1.09788	4.08444e-06	3
11509	6	5	0.000847266	1.09785	0.000771752	3
11347	30	5	8.56549e-06	1.09771	7.80305e-06	4
10644	30	5	8.56549e-06	1.09771	7.80305e-06	3
12098	30	5	2.83384e-06	1.09771	2.5816e-06	3
10165	20	4	3.27626e-06	1.0977	2.98465e-06	0
10664	8	4	1.26649e-06	1.09765	1.15382e-06	4
12369	22	5	1.19348e-05	1.09757	1.08738e-05	4
12352	30	4	6.9986e-07	1.09751	6.37677e-07	3
11946	30	5	3.32022e-06	1.09734	3.02569e-06	4
10478	20	4	4.91842e-06	1.09721	4.48268e-06	0
10117	16	4	0.000264559	1.09715	0.000241134	0
11986	30	5	3.31962e-06	1.09715	3.02569e-06	4
11338	22	5	1.59143e-05	1.09688	1.45088e-05	4
12004	28	4	5.17811e-10	1.09667	4.72168e-10	3
12103	30	5	4.4788e-06	1.09655	4.08444e-06	3
10406	25	6	1.17691e-08	1.09636	1.07347e-08	0
11549	33	4	3.18232e-06	1.09624	2.90294e-06	4
11550	33	4	3.18232e-06	1.09624	2.90294e-06	2
11346	30	5	4.02135e-05	1.09577	3.66988e-05	4
10645	30	5	4.02135e-05	1.09577	3.66988e-05	3
10213	22	4	2.4509e-06	1.09558	2.23707e-06	4
10174	20	4	2.45075e-06	1.09552	2.23707e-06	4
10163	20	4	3.2692e-06	1.09534	2.98465e-06	0
10700	20	5	0.000176491	1.09529	0.000161136	4
12231	30	5	2.23342e-06	1.09517	2.03935e-06	2
10283	26	5	7.80713e-05	1.09516	7.12877e-05	3
11621	26	5	7.80713e-05	1.09516	7.12877e-05	3
11709	22	4	1.97598e-08	1.09506	1.80445e-08	4
10119	17	4	7.41e-06	1.09499	6.76718e-06	0
10892	22	4	3.26812e-06	1.09498	2.98465e-06	4
11333	8	4	5.33406e-06	1.09489	4.87178e-06	4
11945	30	5	3.31019e-06	1.09403	3.02569e-06	4
12233	30	5	2.48237e-06	1.09396	2.26917e-06	2
10169	20	4	4.90267e-06	1.09369	4.48268e-06	0
12109	30	5	4.46689e-06	1.09364	4.08444e-06	3
10216	12	5	5.59243e-08	1.0936	5.11379e-08	4
10581	8	4	4.16687e-09	1.09348	3.81066e-09	4
12110	30	5	6.21451e-06	1.09315	5.68493e-06	3
10217	12	5	5.58932e-08	1.09299	5.11379e-08	4
10292	26	5	1.11936e-07	1.09297	1.02415e-07	0
12104	30	5	6.21199e-06	1.09271	5.68493e-06	3
12021	24	4	3.16691e-09	1.0926	2.89851e-09	4
10619	8	5	1.25876e-07	1.09251	1.15217e-07	4
10613	29	5	9.86327e-07	1.09241	9.02894e-07	4
11947	30	5	3.30433e-06	1.09209	3.02569e-06	4
11922	26	5	3.36646e-07	1.09195	3.08297e-07	4
11911	26	5	5.58378e-08	1.09191	5.11379e-08	4
10567	7	5	1.41534e-05	1.09188	1.29624e-05	4
12312	7	5	1.41534e-05	1.09188	1.29624e-05	3
10812	20	5	2.12618e-06	1.09183	1.94735e-06	0
10852	7	4	1.4275e-07	1.09183	1.30743e-07	2
11883	26	5	5.58329e-08	1.09181	5.11379e-08	4
11784	15	5	5.58311e-08	1.09178	5.11379e-08	3
11916	26	5	1.25791e-07	1.09177	1.15217e-07	4
10231	22	5	1.12716e-06	1.09159	1.03258e-06	4
11882	26	5	1.11795e-07	1.09158	1.02415e-07	4
11881	26	5	5.58152e-08	1.09146	5.11379e-08	4
10775	23	5	3.97688e-08	1.09136	3.64397e-08	4
12227	30	5	2.47632e-06	1.09129	2.26917e-06	2
12225	30	5	2.22551e-06	1.09129	2.03935e-06	2
11839	2	5	1.67854e-07	1.09114	1.53833e-07	4
10291	26	4	2.15349e-07	1.09094	1.97397e-07	0
11770	24	5	3.50039e-07	1.09073	3.20922e-07	3
10546	7	4	8.1414e-07	1.09055	7.46542e-07	0
11943	30	5	3.29925e-06	1.09041	3.02569e-06	4
11782	17	5	1.11651e-07	1.09018	1.02415e-07	3
10804	26	6	1.67087e-05	1.09017	1.53267e-05	0
10615	8	5	4.20051e-07	1.08999	3.8537e-07	4
11878	26	5	5.57389e-08	1.08997	5.11379e-08	4
10620	8	5	2.09591e-07	1.08997	1.92291e-07	4
10802	19	7	3.01705e-11	1.08993	2.76812e-11	0
10411	3	5	1.11495e-06	1.08988	1.023e-06	3
10774	11	4	2.97048e-06	1.08974	2.72586e-06	4
11879	26	5	5.57242e-08	1.08968	5.11379e-08	4
10569	8	4	5.57165e-08	1.08952	5.11384e-08	0
10490	22	5	1.39521e-07	1.0891	1.28107e-07	3
11900	26	5	2.09417e-07	1.08906	1.92291e-07	4
10579	26	5	2.78252e-08	1.08898	2.55516e-08	4
11980	26	5	5.56876e-08	1.08897	5.11379e-08	4
11783	15	5	5.92303e-07	1.08881	5.43992e-07	3
10236	22	5	7.18012e-05	1.08869	6.59521e-05	0
10673	8	4	9.77639e-07	1.08868	8.98005e-07	4
11908	26	5	5.56682e-08	1.08859	5.11379e-08	4
10782	22	4	1.20199e-06	1.0885	1.10426e-06	0
10219	22	5	5.56626e-08	1.08848	5.11379e-08	0
10123	17	5	5.56586e-08	1.0884	5.11379e-08	0
10479	20	4	4.52636e-06	1.08835	4.15893e-06	0
10829	22	7	2.4973e-12	1.08834	2.2946e-12	4
11983	26	5	2.09266e-07	1.08828	1.92291e-07	4
10622	8	5	1.39405e-07	1.08819	1.28107e-07	4
10781	22	4	2.50815e-06	1.08814	2.30498e-06	0
11909	26	5	5.56452e-08	1.08814	5.11379e-08	4
11418	8	4	7.35757e-07	1.08808	6.76197e-07	4
10625	8	5	1.67265e-07	1.08806	1.53728e-07	4
10103	14	4	2.39093e-06	1.08791	2.19773e-06	0
10674	8	4	1.30425e-06	1.08791	1.19886e-06	4
10442	13	5	5.56299e-08	1.08784	5.11379e-08	0
10810	20	5	1.98601e-06	1.08784	1.82564e-06	0
10631	26	5	8.34974e-08	1.08778	7.67592e-08	3
10470	19	4	7.103e-09	1.08778	6.52979e-09	0
11880	26	5	5.56213e-08	1.08767	5.11379e-08	4
11898	26	5	1.25312e-07	1.08761	1.15217e-07	4
11877	26	5	8.34834e-08	1.0876	7.67592e-08	4
10799	20	5	5.57893e-06	1.08754	5.12987e-06	0
10596	29	4	1.15321e-05	1.08749	1.06044e-05	4
10124	17	5	1.25294e-07	1.08746	1.15217e-07	0
10801	20	5	7.98592e-06	1.08741	7.34395e-06	0
11899	26	5	1.25285e-07	1.08738	1.15217e-07	4
11901	26	5	2.93065e-07	1.08714	2.69575e-07	4
11969	30	4	2.75382e-06	1.08701	2.53338e-06	4
10034	7	5	1.40496e-06	1.08701	1.2925e-06	3
10835	22	5	5.27706e-07	1.087	4.85468e-07	0
10621	8	5	3.48806e-07	1.08689	3.20922e-07	4
11902	26	5	3.77224e-07	1.08688	3.47071e-07	4
10421	7	4	2.37076e-07	1.08661	2.18179e-07	0
10164	20	4	3.3037e-05	1.08649	3.04071e-05	0
10056	8	5	1.43604e-05	1.08632	1.32193e-05	0
11919	26	5	2.92819e-07	1.08622	2.69575e-07	4
11970	30	4	3.21211e-06	1.08607	2.95755e-06	4
10422	5	4	2.89095e-06	1.08598	2.66206e-06	0
10477	20	4	8.72457e-08	1.08558	8.03679e-08	0
10833	11	5	2.78519e-07	1.08558	2.56563e-07	0
10611	8	5	2.78502e-07	1.08551	2.56563e-07	4
10652	20	5	0.000353127	1.08529	0.000325375	4
10248	22	4	3.98633e-07	1.08508	3.67375e-07	0
10586	8	4	5.00685e-07	1.08502	4.61453e-07	2
11904	26	5	2.78363e-07	1.08497	2.56563e-07	4
11903	26	5	3.34485e-07	1.08494	3.08297e-07	4
11924	26	5	2.08603e-07	1.08483	1.92291e-07	4
10088	12	4	2.75071e-05	1.0848	2.53567e-05	0
10238	17	4	1.82949e-06	1.08466	1.6867e-06	3
10193	20	4	1.39029e-08	1.0846	1.28184e-08	0
10587	4	4	6.10398e-08	1.08443	5.62876e-08	4
10511	22	5	1.05121e-06	1.08441	9.69387e-07	0
10492	22	4	1.3709e-06	1.0844	1.2642e-06	0
10044	8	4	1.99328e-05	1.08436	1.83821e-05	0
10180	20	4	1.39768e-07	1.08419	1.28914e-07	4
11426	8	4	5.98751e-06	1.08416	5.52274e-06	4
10179	20	4	9.91404e-07	1.08408	9.14508e-07	4
10069	11	4	4.12144e-06	1.08386	3.80255e-06	0
11460	11	4	4.12144e-06	1.08386	3.80255e-06	0
10387	24	4	0.00149533	1.08377	0.00137974	3
10287	26	4	5.50222e-10	1.08353	5.07808e-10	0
11461	9	4	1.08862e-05	1.0834	1.00482e-05	4
10805	9	4	1.08862e-05	1.0834	1.00482e-05	0
10336	22	6	7.54712e-11	1.08333	6.96657e-11	0
10221	22	4	9.12272e-07	1.08314	8.42245e-07	4
10182	20	4	5.56382e-08	1.08307	5.13706e-08	4
10252	22	4	8.29608e-06	1.08296	7.66054e-06	0
12143	24	4	1.82132e-10	1.08276	1.6821e-10	3
10800	20	5	2.10841e-06	1.08271	1.94735e-06	0
11543	20	5	6.37385e-06	1.08256	5.88777e-06	2
10885	24	4	5.77048e-09	1.08246	5.33091e-09	2
11367	20	5	1.5798e-06	1.08244	1.45949e-06	2
10215	22	5	4.17682e-07	1.08236	3.85899e-07	4
10656	20	4	0.000661831	1.0823	0.000611502	4
10067	11	4	7.35997e-06	1.08229	6.80036e-06	4
10250	22	4	2.0532e-06	1.08204	1.89754e-06	0
10538	5	4	1.72683e-05	1.08203	1.59592e-05	2
11990	30	4	2.28237e-06	1.08181	2.10976e-06	4
12284	26	5	1.91998e-05	1.08162	1.7751e-05	3
10473	20	4	4.1452e-05	1.08156	3.83262e-05	0
10737	22	5	5.38118e-06	1.0814	4.9761e-06	4
11972	30	4	3.19811e-06	1.08134	2.95755e-06	4
10080	12	4	1.06617e-08	1.08124	9.86055e-09	0
10808	20	5	1.97384e-06	1.08118	1.82564e-06	3
11568	33	4	5.38695e-06	1.08113	4.98271e-06	4
11971	30	4	2.28062e-06	1.08099	2.10976e-06	4
10779	20	5	3.162e-06	1.08097	2.92515e-06	4
10385	12	4	9.10294e-07	1.08079	8.42245e-07	0
10099	13	5	3.24378e-06	1.08079	3.00131e-06	0
11125	7	6	1.25444e-07	1.08067	1.16079e-07	4
12283	26	5	2.63241e-06	1.08067	2.43591e-06	3
10181	20	4	3.37284e-07	1.08048	3.12162e-07	4
10866	25	4	3.77468e-08	1.08045	3.49363e-08	4
10440	11	4	5.48131e-06	1.0804	5.0734e-06	0
10675	8	4	5.53684e-07	1.08036	5.12499e-07	4
11967	30	4	2.27919e-06	1.08031	2.10976e-06	4
11968	30	4	2.27911e-06	1.08027	2.10976e-06	4
10126	17	4	1.13846e-06	1.07993	1.05419e-06	0
10121	17	4	5.70682e-06	1.07986	5.28479e-06	0
10184	20	4	8.33056e-08	1.07974	7.71532e-08	4
12027	22	4	4.1388e-06	1.07972	3.83322e-06	4
10265	5	4	0.000151462	1.07963	0.000140291	4
10809	20	5	5.53718e-06	1.0794	5.12987e-06	0
10147	19	4	6.87611e-06	1.07926	6.37112e-06	0
11665	23	6	7.33723e-09	1.07923	6.79859e-09	3
10090	13	4	6.06527e-08	1.07882	5.62215e-08	0
12289	26	5	2.62538e-06	1.07778	2.43591e-06	3
12288	26	5	1.91252e-05	1.07741	1.7751e-05	3
10097	13	5	1.20826e-06	1.07734	1.12152e-06	0
10024	4	5	4.15147e-08	1.07711	3.85428e-08	0
12286	26	5	1.67057e-05	1.07632	1.55212e-05	3
11874	26	6	8.07754e-10	1.07504	7.51374e-10	4
11872	26	6	4.83867e-10	1.07481	4.50189e-10	4
11920	26	6	1.29479e-09	1.07474	1.20475e-09	4
10403	22	4	2.5239e-09	1.07468	2.34852e-09	0
11876	26	6	1.45757e-09	1.07466	1.3563e-09	4
10077	11	4	1.93429e-05	1.0743	1.80052e-05	0
10264	20	5	1.08647e-05	1.07426	1.01136e-05	4
10476	20	4	4.89595e-07	1.07412	4.55811e-07	0
10183	20	4	5.03568e-07	1.07409	4.68834e-07	4
11542	20	5	0.000231978	1.07386	0.000216023	2
11979	26	6	1.13062e-09	1.07329	1.05341e-09	4
12285	26	5	1.8534e-05	1.07317	1.72704e-05	3
11871	26	6	4.83127e-10	1.07317	4.50189e-10	4
11873	26	6	8.06316e-10	1.07312	7.51374e-10	4
10903	22	4	1.67906e-09	1.07309	1.5647e-09	0
10735	7	4	2.70739e-10	1.07302	2.52315e-10	4
10640	8	4	1.65143e-05	1.07289	1.53923e-05	4
11906	26	6	6.44273e-10	1.07258	6.00675e-10	4
10241	20	4	1.1053e-07	1.07253	1.03056e-07	0
11907	26	6	4.82818e-10	1.07248	4.50189e-10	4
11090	32	4	3.80827e-08	1.07229	3.55154e-08	0
10760	25	6	7.24572e-10	1.07223	6.75759e-10	0
10486	25	4	1.02529e-05	1.07215	9.56295e-06	0
12005	28	4	5.06203e-10	1.07208	4.72168e-10	3
10075	11	6	2.20686e-08	1.07205	2.05855e-08	0
10589	8	6	1.67391e-08	1.07191	1.56161e-08	4
11875	26	6	1.29101e-09	1.0716	1.20475e-09	4
10390	4	6	8.84869e-09	1.07145	8.25862e-09	0
10537	28	4	2.53818e-08	1.07129	2.36928e-08	0
10399	16	8	1.54515e-11	1.07117	1.44249e-11	4
10185	20	4	3.3437e-07	1.07114	3.12162e-07	4
12154	30	4	2.9281e-09	1.071	2.734e-09	3
10198	20	4	1.49033e-07	1.07055	1.39212e-07	0
11917	26	6	1.12763e-09	1.07045	1.05341e-09	4
12287	26	5	2.1391e-05	1.0704	1.9984e-05	3
10148	19	4	1.64488e-08	1.0701	1.53713e-08	0
10197	20	4	9.91143e-08	1.06996	9.26333e-08	0
10634	26	4	1.90626e-09	1.0692	1.78289e-09	3
10339	20	5	0.137799	1.06902	0.128902	3
10973	7	5	0.137799	1.06902	0.128902	3
10344	24	5	0.137799	1.06902	0.128902	0
11063	31	5	0.137799	1.06902	0.128902	0
10194	20	4	2.07309e-07	1.06882	1.93961e-07	0
10092	13	4	1.64289e-08	1.06881	1.53713e-08	0
10120	17	6	2.20015e-08	1.06879	2.05855e-08	0
10078	11	6	2.2001e-08	1.06876	2.05855e-08	0
10206	22	4	1.0071e-08	1.0687	9.42356e-09	0
10020	3	4	1.59483e-08	1.06867	1.49235e-08	0
10865	25	4	2.23621e-08	1.06814	2.09355e-08	4
10734	7	4	2.98534e-11	1.06752	2.79651e-11	4
11718	23	6	3.34095e-07	1.06736	3.13011e-07	3
12182	8	4	1.09616e-08	1.0673	1.02705e-08	4
10273	6	6	3.07673e-07	1.06717	2.88309e-07	0
11761	24	4	4.08171e-09	1.06704	3.82526e-09	2
10669	8	4	7.90084e-09	1.06695	7.40508e-09	4
10404	22	4	1.50866e-08	1.06663	1.41442e-08	0
10776	10	6	1.77582e-07	1.06638	1.66528e-07	0
10410	22	4	6.57712e-08	1.06636	6.16781e-08	0
11627	28	4	7.43167e-09	1.06627	6.96978e-09	2
10585	8	4	2.92625e-08	1.06621	2.74453e-08	4
10510	22	4	9.59648e-11	1.06566	9.0052e-11	0
10030	6	5	2.37554e-07	1.06565	2.22918e-07	0
10114	16	4	1.57885e-07	1.06521	1.48219e-07	0
10131	18	4	4.51242e-09	1.06495	4.23722e-09	0
10691	8	4	4.36666e-09	1.06491	4.1005e-09	4
12158	30	4	3.20426e-09	1.06479	3.00929e-09	3
11715	13	4	1.11389e-08	1.06478	1.04612e-08	3
10471	20	4	1.07755e-05	1.06461	1.01216e-05	0
11000	32	4	4.71143e-09	1.0646	4.42556e-09	0
11592	28	4	5.77002e-10	1.06457	5.42003e-10	4
12160	30	4	2.91006e-09	1.0644	2.734e-09	3
10819	10	4	7.63878e-05	1.06426	7.17752e-05	4
11462	10	4	7.63878e-05	1.06426	7.17752e-05	4
10240	15	4	1.64389e-07	1.06405	1.54493e-07	4
10868	25	4	2.97189e-08	1.06399	2.79315e-08	4
11610	28	4	1.07385e-10	1.06399	1.00926e-10	4
10224	22	5	0.00275787	1.06395	0.00259211	0
10085	12	6	4.34973e-08	1.06387	4.08861e-08	0
10867	25	4	2.97136e-08	1.0638	2.79315e-08	4
10142	19	4	5.3878e-10	1.06367	5.0653e-10	0
10412	5	4	3.3715e-06	1.06361	3.16985e-06	4
10922	25	4	2.97067e-08	1.06356	2.79315e-08	4
10869	25	4	2.9702e-08	1.06339	2.79315e-08	4
12025	32	4	5.34845e-11	1.06319	5.03057e-11	4
10870	25	4	2.96913e-08	1.063	2.79315e-08	4
10893	22	5	1.04431e-07	1.06281	9.82597e-08	1
11704	8	4	2.97368e-08	1.06263	2.79842e-08	3
11050	32	4	3.76162e-07	1.06249	3.54039e-07	0
12023	24	4	1.34952e-09	1.06236	1.2703e-09	4
12024	32	4	5.3442e-11	1.06234	5.03057e-11	4
10022	3	4	1.28507e-07	1.06224	1.20978e-07	0
10752	8	4	1.57279e-07	1.06213	1.48079e-07	4
10951	32	4	8.50711e-08	1.06193	8.01101e-08	4
10419	7	5	1.37635e-05	1.06181	1.29624e-05	4
12311	7	5	1.37635e-05	1.06181	1.29624e-05	3
10023	4	6	1.92121e-07	1.06169	1.80958e-07	0
10953	32	4	7.04975e-09	1.06131	6.64249e-09	4
10190	20	4	9.67281e-10	1.06091	9.11749e-10	0
10703	20	5	0.0138751	1.06055	0.013083	4
11054	32	4	4.69317e-09	1.06047	4.42556e-09	0
10223	22	5	2.43907e-06	1.0604	2.30014e-06	2
12144	24	4	3.28026e-10	1.06036	3.09354e-10	3
10967	32	4	4.69253e-09	1.06033	4.42556e-09	4
10690	8	4	2.89831e-09	1.06023	2.73367e-09	4
12375	25	4	5.75592e-09	1.05974	5.43143e-09	3
10472	20	4	3.29579e-07	1.05927	3.11137e-07	0
10886	24	6	3.72505e-06	1.05925	3.51669e-06	2
11111	32	4	4.6864e-09	1.05894	4.42556e-09	0
11002	32	4	1.17378e-08	1.05892	1.10847e-08	4
12165	30	4	3.18643e-09	1.05887	3.00929e-09	3
10683	24	4	8.64061e-10	1.05881	8.1607e-10	4
12152	30	4	2.89428e-09	1.05863	2.734e-09	3
11080	32	4	4.68472e-09	1.05856	4.42556e-09	2
12374	25	4	3.44474e-09	1.05836	3.25478e-09	3
10439	9	4	5.25354e-08	1.05828	4.96422e-08	0
10952	32	4	4.23056e-08	1.05817	3.99798e-08	4
12376	25	4	4.59442e-09	1.05803	4.34242e-09	3
10670	8	4	1.37354e-08	1.05793	1.29832e-08	4
12377	25	4	4.59365e-09	1.05785	4.34242e-09	3
11049	32	4	4.68147e-09	1.05783	4.42556e-09	4
10383	1	6	1.06945e-07	1.05774	1.01107e-07	0
12259	24	4	4.47289e-10	1.05765	4.22908e-10	3
11506	22	5	1.05348e-07	1.05749	9.96209e-08	4
10500	22	6	1.18926e-07	1.0574	1.12471e-07	0
12163	30	4	2.89092e-09	1.0574	2.734e-09	3
10447	10	4	4.31839e-05	1.05731	4.0843e-05	0
12378	25	4	4.59084e-09	1.05721	4.34242e-09	3
10671	8	4	1.83228e-08	1.05712	1.73327e-08	4
11045	32	4	1.87836e-08	1.05711	1.77689e-08	0
10740	22	5	5.21826e-06	1.05696	4.93707e-06	4
12258	24	4	4.46933e-10	1.05681	4.22908e-10	3
12381	25	4	6.88712e-09	1.05668	6.51771e-09	3
12380	25	4	9.18722e-09	1.05652	8.69571e-09	3
12156	30	4	2.88788e-09	1.05629	2.734e-09	3
10821	19	6	4.41992e-08	1.05627	4.18444e-08	0
12379	25	4	9.185e-09	1.05627	8.69571e-09	3
10016	3	5	5.43113e-08	1.05615	5.14239e-08	0
11705	8	4	1.00938e-07	1.05598	9.55877e-08	3
10545	22	4	9.17966e-08	1.05468	8.70374e-08	4
10547	22	4	9.17966e-08	1.05468	8.70374e-08	4
10094	13	4	6.92674e-09	1.05436	6.56959e-09	0
12153	30	4	2.88262e-09	1.05436	2.734e-09	3
10992	32	4	2.55557e-06	1.05396	2.42473e-06	4
11004	32	4	2.55557e-06	1.05396	2.42473e-06	4
10441	12	4	1.03874e-08	1.05343	9.86055e-09	4
12159	30	4	2.87902e-09	1.05304	2.734e-09	3
10066	11	4	1.03835e-08	1.05303	9.86055e-09	3
12162	30	4	2.87877e-09	1.05295	2.734e-09	3
12155	30	4	3.96276e-09	1.05282	3.76396e-09	3
12161	30	4	3.96113e-09	1.05238	3.76396e-09	3
10081	12	4	3.46737e-08	1.05228	3.29509e-08	0
12270	22	4	3.81774e-08	1.052	3.62903e-08	3
10632	26	4	1.03719e-08	1.05186	9.86055e-09	3
10519	22	4	1.03709e-08	1.05176	9.86055e-09	0
10583	11	4	6.90956e-09	1.05175	6.56959e-09	4
10593	8	5	1.0477e-07	1.05168	9.96209e-08	4
10770	28	4	4.34247e-09	1.05148	4.12986e-09	4
10346	22	4	0.00765957	1.05101	0.00728781	0
10093	13	4	1.38183e-08	1.05037	1.31556e-08	0
10444	11	4	2.07517e-08	1.05029	1.97582e-08	4
11590	28	4	6.8998e-09	1.05026	6.56959e-09	4
10127	17	4	6.89871e-09	1.0501	6.56959e-09	3
10672	8	4	7.7793e-09	1.04988	7.40973e-09	4
10160	20	4	2.4222e-06	1.04976	2.30738e-06	0
10107	14	4	6.89625e-09	1.04972	6.56959e-09	0
10134	11	4	2.07271e-08	1.0497	1.97458e-08	4
10386	15	4	1.03467e-08	1.0493	9.86055e-09	0
10230	22	5	1.56845e-07	1.0489	1.49533e-07	0
10604	8	5	1.56836e-07	1.04883	1.49533e-07	3
10991	32	4	1.27345e-07	1.04841	1.21464e-07	0
10060	9	4	3.46325e-07	1.04839	3.3034e-07	0
11936	30	4	1.55095e-08	1.04758	1.48051e-08	4
11366	26	7	1.83424e-08	1.04669	1.75242e-08	3
10506	22	8	6.08375e-10	1.04588	5.81689e-10	3
10436	8	5	1.0418e-07	1.04577	9.96209e-08	0
10856	25	5	1.04174e-07	1.04571	9.96209e-08	4
10612	29	5	1.83893e-06	1.04548	1.75894e-06	4
10841	11	4	6.74545e-08	1.0452	6.45374e-08	1
10063	9	4	3.0429e-06	1.04492	2.91209e-06	0
11921	26	5	6.27561e-07	1.0449	6.00592e-07	4
11915	26	5	2.3452e-07	1.04485	2.24453e-07	4
10857	25	5	1.0408e-07	1.04476	9.96209e-08	4
10896	22	5	2.10145e-06	1.04467	2.01159e-06	4
10507	22	5	1.04048e-07	1.04444	9.96209e-08	0
12191	30	5	1.04025e-07	1.04421	9.96209e-08	3
10642	8	5	5.19677e-08	1.04402	4.97765e-08	3
11932	30	4	2.16636e-08	1.04388	2.07531e-08	4
12192	2	5	3.12804e-07	1.04379	2.99681e-07	3
12193	2	5	1.03979e-07	1.04375	9.96209e-08	2
10605	8	5	1.56056e-07	1.04362	1.49533e-07	3
10614	8	5	7.8315e-07	1.04317	7.50738e-07	4
10895	8	5	7.8315e-07	1.04317	7.50738e-07	4
10624	8	5	3.90757e-07	1.04313	3.746e-07	3
10859	25	5	1.0388e-07	1.04275	9.96209e-08	4
11914	26	3	1.7656e-05	1.04269	1.69331e-05	4
10921	25	5	1.03859e-07	1.04254	9.96209e-08	4
10816	26	4	2.27124e-07	1.04245	2.17876e-07	0
10858	25	5	1.03849e-07	1.04244	9.96209e-08	4
11893	26	5	3.90433e-07	1.04227	3.746e-07	4
10860	25	5	1.03827e-07	1.04222	9.96209e-08	4
10592	8	5	1.0378e-07	1.04175	9.96209e-08	4
10054	8	5	2.0758e-06	1.04156	1.99296e-06	0
11982	26	5	3.90152e-07	1.04151	3.746e-07	4
10623	8	5	2.59902e-07	1.04143	2.49563e-07	3
10861	25	5	1.03743e-07	1.04138	9.96209e-08	4
10626	8	5	3.11844e-07	1.0413	2.99475e-07	3
10884	8	5	1.55706e-07	1.04128	1.49533e-07	4
10513	22	5	1.03705e-07	1.041	9.96209e-08	0
10844	22	4	1.8212e-08	1.04092	1.74961e-08	0
11891	26	5	2.33627e-07	1.04087	2.24453e-07	4
10079	12	5	1.03688e-07	1.04083	9.96209e-08	0
10270	4	5	2.0152e-06	1.04082	1.93616e-06	0
11892	26	5	2.33578e-07	1.04065	2.24453e-07	4
10434	8	5	2.0737e-06	1.04051	1.99296e-06	0
11897	26	5	5.46371e-07	1.04039	5.25158e-07	4
10909	21	5	3.1178e-07	1.04037	2.99681e-07	0
10028	5	5	7.82825e-06	1.04026	7.52527e-06	0
10246	25	7	1.68937e-08	1.04023	1.62404e-08	4
11929	30	4	1.1359e-07	1.0402	1.092e-07	4
11896	26	5	7.03299e-07	1.04018	6.7613e-07	4
10826	22	7	3.8926e-11	1.04016	3.74233e-11	0
11926	30	4	9.93115e-08	1.04002	9.54903e-08	4
10855	25	5	2.0745e-07	1.03978	1.99514e-07	4
10431	8	5	1.03652e-07	1.03975	9.9689e-08	4
10616	8	5	1.09723e-06	1.03966	1.05538e-06	4
11918	26	5	5.45924e-07	1.03954	5.25158e-07	4
10112	15	5	2.59398e-07	1.03941	2.49563e-07	0
10466	19	7	1.45498e-09	1.03939	1.39984e-09	0
11583	26	7	5.30912e-09	1.03929	5.10843e-09	3
10141	15	5	7.28025e-07	1.03901	7.0069e-07	0
10610	8	5	5.1923e-07	1.03886	4.99808e-07	4
10763	28	4	4.90535e-09	1.03865	4.7228e-09	4
11925	30	4	1.27658e-07	1.03848	1.22928e-07	4
11894	26	5	5.18971e-07	1.03834	4.99808e-07	4
11895	26	5	6.23604e-07	1.03832	6.00592e-07	4
10790	26	7	1.93928e-09	1.03824	1.86785e-09	0
11923	26	5	3.88915e-07	1.03821	3.746e-07	4
10045	5	5	2.59781e-07	1.03809	2.50249e-07	4
12368	33	7	2.71753e-09	1.03766	2.6189e-09	4
10762	28	4	8.28449e-09	1.03754	7.98473e-09	0
12044	32	6	0.00107431	1.03731	0.00103566	1
11927	30	4	7.06628e-08	1.0373	6.81218e-08	4
10759	25	4	5.71177e-07	1.03708	5.50757e-07	4
10764	28	4	2.75335e-09	1.03707	2.65492e-09	0
10071	11	7	3.53457e-10	1.03706	3.40827e-10	0
10794	26	7	3.10539e-09	1.03677	2.99527e-09	0
12271	22	5	9.08602e-07	1.03667	8.76461e-07	1
10480	21	7	1.64847e-11	1.03621	1.59086e-11	0
10874	19	7	3.51237e-09	1.03609	3.39003e-09	3
11984	30	4	1.13118e-07	1.03588	1.092e-07	4
11930	30	4	7.05554e-08	1.03572	6.81218e-08	4
12367	33	7	6.21328e-09	1.03564	5.99947e-09	4
10761	28	4	4.89102e-09	1.03562	4.7228e-09	0
10432	8	5	3.63761e-07	1.03543	3.51312e-07	0
11928	30	4	9.88593e-08	1.03528	9.54903e-08	4
11935	30	4	2.45652e-08	1.03508	2.37327e-08	4
10738	22	5	1.00332e-05	1.03497	9.69424e-06	4
10830	19	7	3.20157e-09	1.03493	3.09351e-09	0
11933	30	4	1.53153e-08	1.03447	1.48051e-08	4
10765	25	4	1.65363e-07	1.03389	1.59943e-07	4
11985	30	4	2.45356e-08	1.03383	2.37327e-08	4
10603	8	6	1.5172e-09	1.03363	1.46783e-09	3
11582	26	7	5.62548e-09	1.03239	5.44899e-09	3
10815	19	7	6.55708e-09	1.03238	6.35141e-09	0
12167	26	7	2.55748e-08	1.03221	2.47768e-08	3
11365	26	7	2.41342e-08	1.03213	2.33829e-08	3
11931	30	4	2.7569e-08	1.03193	2.6716e-08	4
11666	23	6	1.36816e-08	1.03128	1.32666e-08	3
11934	30	4	2.13812e-08	1.03027	2.07531e-08	4
12166	26	7	2.55245e-08	1.03018	2.47768e-08	3
10602	8	6	1.5121e-09	1.03016	1.46783e-09	3
10508	22	6	7.05269e-08	1.03013	6.84643e-08	0
11362	26	7	5.61314e-09	1.03012	5.44899e-09	3
11361	26	7	2.55216e-08	1.03006	2.47768e-08	3
10822	22	7	1.60436e-08	1.02796	1.56072e-08	0
10791	26	7	1.13311e-08	1.02718	1.10313e-08	0
10778	11	7	8.7109e-09	1.02708	8.48121e-09	4
10026	5	6	4.42062e-07	1.02662	4.30599e-07	0
10658	8	3	1.15792e-05	1.02637	1.12818e-05	4
11364	26	7	2.82792e-08	1.02569	2.7571e-08	3
11565	33	6	2.88017e-06	1.02509	2.80969e-06	4
11589	28	5	6.30074e-09	1.02377	6.15445e-09	4
10235	22	5	0.000132944	1.0234	0.000129903	3
10006	1	6	3.0566e-07	1.02314	2.98747e-07	4
10606	8	3	1.73198e-05	1.02284	1.69331e-05	4
11363	26	7	2.53418e-08	1.0228	2.47768e-08	3
10031	6	5	4.429e-07	1.02198	4.33374e-07	0
10295	12	3	1.15273e-05	1.02176	1.12818e-05	0
10271	4	3	0.000223637	1.02086	0.000219068	0
10736	7	3	4.3287e-05	1.02064	4.24115e-05	4
10098	13	5	1.67995e-08	1.02028	1.64655e-08	0
10539	11	3	1.7264e-05	1.01954	1.69331e-05	1
10876	16	6	6.9296e-07	1.01943	6.79753e-07	4
11862	33	3	3.45552e-05	1.01908	3.39082e-05	3
10084	12	3	1.14957e-05	1.01896	1.12818e-05	0
10627	26	3	1.72522e-05	1.01884	1.69331e-05	3
11337	8	5	6.28259e-08	1.01877	6.16684e-08	3
11912	26	3	1.72399e-05	1.01812	1.69331e-05	4
10267	8	3	1.72262e-05	1.01731	1.69331e-05	4
10746	18	3	5.73461e-06	1.01724	5.6374e-06	4
10109	14	3	1.14727e-05	1.01692	1.12818e-05	0
10659	8	3	1.14724e-05	1.0169	1.12818e-05	1
11863	33	3	1.14721e-05	1.01687	1.12818e-05	3
11889	26	3	3.44658e-05	1.01644	3.39082e-05	4
10601	8	3	8.59995e-06	1.01638	8.46134e-06	4
12250	26	3	1.72067e-05	1.01616	1.69331e-05	4
10083	12	3	1.14606e-05	1.01585	1.12818e-05	0
10256	25	3	1.14605e-05	1.01584	1.12818e-05	4
11913	26	3	1.7194e-05	1.01541	1.69331e-05	4
10637	8	3	5.72382e-06	1.01533	5.6374e-06	0
10249	22	3	1.71914e-05	1.01525	1.69331e-05	0
10226	22	3	1.14528e-05	1.01516	1.12818e-05	0
11981	26	3	1.71858e-05	1.01492	1.69331e-05	4
11885	26	3	1.71798e-05	1.01457	1.69331e-05	4
11886	26	3	1.71795e-05	1.01455	1.69331e-05	4
10398	3	3	3.43958e-05	1.01438	3.39082e-05	0
11859	33	3	2.86627e-05	1.01436	2.82569e-05	3
11884	26	3	1.71712e-05	1.01406	1.69331e-05	4
11890	26	3	1.71711e-05	1.01405	1.69331e-05	4
10254	25	3	1.14377e-05	1.01382	1.12818e-05	4
10488	13	3	1.14376e-05	1.01381	1.12818e-05	4
10253	25	3	1.14362e-05	1.01369	1.12818e-05	4
10862	25	3	1.1436e-05	1.01367	1.12818e-05	4
11861	33	3	2.57623e-05	1.01365	2.54154e-05	2
10143	19	3	5.1673e-05	1.01342	5.09888e-05	0
11860	33	3	1.71598e-05	1.01339	1.69331e-05	2
10904	22	7	1.37657e-08	1.01331	1.35849e-08	0
10818	22	7	4.61251e-08	1.01328	4.55207e-08	0
10863	25	3	2.28908e-05	1.01325	2.25915e-05	4
12241	4	3	2.57519e-05	1.01324	2.54154e-05	4
10255	25	3	1.143e-05	1.01314	1.12818e-05	4
10266	8	3	1.71555e-05	1.01313	1.69331e-05	4
11888	26	3	1.71542e-05	1.01306	1.69331e-05	4
10257	25	3	2.28862e-05	1.01305	2.25915e-05	4
10920	25	3	2.28857e-05	1.01302	2.25915e-05	4
12240	4	3	3.43445e-05	1.01287	3.39082e-05	4
11858	33	3	3.43431e-05	1.01283	3.39082e-05	3
10106	14	3	1.14248e-05	1.01268	1.12818e-05	0
11887	26	3	2.28771e-05	1.01264	2.25915e-05	4
10082	12	3	2.8613e-05	1.0126	2.82569e-05	0
10908	21	4	1.26663e-07	1.01257	1.2509e-07	0
10577	26	3	2.28707e-05	1.01236	2.25915e-05	4
10599	8	3	8.56546e-06	1.01231	8.46134e-06	4
10792	26	7	9.15852e-09	1.01201	9.04983e-09	0
11358	8	7	2.75369e-08	1.01125	2.72307e-08	4
10598	8	3	3.15287e-05	1.01121	3.11793e-05	4
10136	11	6	6.01057e-07	1.01093	5.94562e-07	4
10001	1	3	0.000376903	1.0108	0.000372877	0
10655	24	3	0.00210531	1.01009	0.00208428	0
10793	23	6	2.1208e-07	1.00903	2.10183e-07	3
10773	11	6	2.80736e-08	1.00839	2.784e-08	4
10806	9	7	2.73467e-08	1.00795	2.7131e-08	0
11576	8	6	4.94018e-08	1.0074	4.90388e-08	4
10897	8	6	4.20805e-08	1.00694	4.17906e-08	4
12067	32	6	0.000947143	1.00674	0.000940798	1
10663	24	6	7.40493e-08	1.00668	7.35581e-08	4
11072	32	6	0.000851061	1.00589	0.000846077	4
10682	22	6	7.39298e-08	1.00505	7.35581e-08	4
11356	8	6	4.92471e-08	1.00499	4.90028e-08	3
10284	8	3	0.000311221	1.00466	0.000309777	4
11112	8	3	0.000311221	1.00466	0.000309777	4
10033	6	6	1.54127e-05	1.00433	1.53463e-05	0
11841	33	3	0.000670192	1.00337	0.000667941	4
10811	22	7	1.52222e-08	1.0029	1.51782e-08	3
11084	32	6	0.000187435	1.00219	0.000187025	4
10047	8	6	1.74198e-06	1.00085	1.74051e-06	4
10944	31	6	0.000563182	1.00073	0.000562772	4
11222	32	6	0.000280924	1.00062	0.000280749	4
10943	32	6	0.000941136	1.00036	0.000940798	4
11110	32	6	0.000941136	1.00036	0.000940798	0
11406	32	6	0.000280845	1.00034	0.000280749	3
11677	32	6	0.000374462	0.999592	0.000374615	3
11023	32	6	0.000280617	0.99953	0.000280749	0
11687	31	6	9.33737e-05	0.999267	9.34423e-05	3
12011	32	6	0.000656579	0.999261	0.000657064	2
10962	32	6	0.000186867	0.999153	0.000187025	0
10976	32	6	0.000280507	0.999135	0.000280749	0
12185	32	6	0.000280456	0.998955	0.000280749	4
12064	32	6	0.000939792	0.99893	0.000940798	1
12046	32	6	0.00103449	0.998866	0.00103566	1
11070	32	6	0.000562075	0.998761	0.000562772	0
11102	32	6	0.000186776	0.998664	0.000187025	0
11033	31	6	9.32976e-05	0.998452	9.34423e-05	0
11081	31	6	0.000280286	0.99835	0.000280749	4
11683	31	6	0.000186715	0.99834	0.000187025	4
11818	31	6	0.000186715	0.99834	0.000187025	4
11098	32	6	0.000373985	0.998317	0.000374615	0
11035	32	6	0.000280247	0.998211	0.000280749	0
12042	32	6	0.000939072	0.998165	0.000940798	1
11331	31	6	0.000186676	0.998131	0.000187025	4
11688	31	6	0.000186676	0.998131	0.000187025	3
11047	32	6	0.000561695	0.998086	0.000562772	4
11686	31	6	0.000186604	0.997748	0.000187025	3
12009	32	6	0.000561207	0.997218	0.000562772	2
10997	32	6	0.000561181	0.997172	0.000562772	0
11731	32	6	0.000186427	0.9968	0.000187025	3
11830	32	6	0.000467035	0.996611	0.000468623	3
11067	32	6	0.000466995	0.996527	0.000468623	0
12047	32	6	0.000373305	0.996502	0.000374615	1
11008	32	6	0.00150685	0.99649	0.00151216	0
11773	31	6	0.000186368	0.996484	0.000187025	3
11678	32	6	0.000186349	0.996386	0.000187025	3
11038	32	6	0.000466921	0.99637	0.000468623	0
12048	32	6	0.000373153	0.996098	0.000374615	1
10990	31	6	0.00217662	0.995986	0.00218539	1
11681	31	6	9.30648e-05	0.995961	9.34423e-05	4
10964	32	6	0.000560444	0.995864	0.000562772	0
11329	31	6	9.30551e-05	0.995857	9.34423e-05	4
11658	32	6	0.000186247	0.995836	0.000187025	4
11076	32	6	0.00056042	0.99582	0.000562772	0
12188	32	6	0.000279571	0.995802	0.000280749	4
11044	32	6	0.000654298	0.99579	0.000657064	4
11684	31	6	9.30445e-05	0.995744	9.34423e-05	4
11118	32	6	0.000560365	0.995724	0.000562772	0
11612	28	6	0.0001862	0.99559	0.000187025	4
11328	31	6	9.30226e-05	0.995509	9.34423e-05	4
11042	32	6	0.000747995	0.995338	0.000751499	4
11053	32	6	9.29969e-05	0.995234	9.34423e-05	4
11046	32	6	0.000372827	0.995227	0.000374615	4
11609	28	6	0.000560057	0.995175	0.000562772	4
11504	32	6	0.000186109	0.995103	0.000187025	4
12006	32	6	0.000466327	0.995101	0.000468623	2
11682	31	6	0.000186105	0.995078	0.000187025	4
11689	31	6	9.29819e-05	0.995073	9.34423e-05	4
11120	32	6	0.000466307	0.99506	0.000468623	0
11657	32	6	0.000186094	0.99502	0.000187025	4
11088	32	6	0.000653733	0.99493	0.000657064	0
11656	32	6	0.00018607	0.994894	0.000187025	4
10949	32	6	0.000186065	0.994864	0.000187025	4
12051	32	6	0.00037268	0.994834	0.000374615	1
11611	28	6	0.000559827	0.994766	0.000562772	4
11502	32	6	0.000186045	0.994758	0.000187025	4
12010	32	6	0.000466149	0.994721	0.000468623	2
11206	32	6	0.000186034	0.9947	0.000187025	3
11679	32	6	0.000279242	0.994632	0.000280749	3
10960	32	6	0.000186005	0.994542	0.000187025	4
10969	32	6	0.00169445	0.994527	0.00170378	0
12026	32	6	0.000279209	0.994515	0.000280749	1
10945	31	6	0.00046604	0.994488	0.000468623	3
11806	32	6	0.000185984	0.994433	0.000187025	1
11554	33	6	0.000653397	0.994418	0.000657064	4
12052	32	6	0.000372495	0.994341	0.000374615	1
11014	32	6	0.000279155	0.994321	0.000280749	0
11420	32	6	0.000279154	0.994317	0.000280749	1
11085	32	6	0.000185937	0.994181	0.000187025	4
11027	32	6	0.000279089	0.994085	0.000280749	0
12053	32	6	0.000372395	0.994075	0.000374615	1
12187	32	6	0.000279077	0.994043	0.000280749	4
11421	32	6	0.000279065	0.994001	0.000280749	1
12254	32	6	0.00037236	0.993981	0.000374615	4
12008	32	6	0.000465767	0.993907	0.000468623	2
10947	31	6	0.000465728	0.993824	0.000468623	3
11082	31	6	0.000279015	0.993821	0.000280749	4
12029	32	6	0.000185867	0.993807	0.000187025	4
12050	32	6	0.000372226	0.993622	0.000374615	1
11052	32	6	0.00121792	0.993548	0.00122583	0
12049	32	6	0.000372168	0.993469	0.000374615	1
12007	32	6	0.000465535	0.993412	0.000468623	2
10946	32	6	0.000465483	0.993301	0.000468623	3
11553	33	6	0.000746398	0.993212	0.000751499	4
11061	32	6	0.000372042	0.993131	0.000374615	0
12061	32	6	0.000934321	0.993116	0.000940798	1
10948	31	6	0.00046535	0.993016	0.000468623	3
12045	32	6	0.00093404	0.992817	0.000940798	1
12066	32	6	0.000933583	0.992331	0.000940798	1
11043	32	6	0.000745671	0.992245	0.000751499	4
11723	32	6	0.000745671	0.992245	0.000751499	4
11842	32	6	0.000745009	0.991364	0.000751499	4
12012	32	6	0.000651231	0.991122	0.000657064	2
12017	32	6	0.00140348	0.990757	0.00141657	4
12020	32	6	0.00140348	0.990757	0.00141657	4
11104	32	6	0.00430847	0.990647	0.00434915	0
12041	32	6	0.000931992	0.990639	0.000940798	1
12040	32	6	0.000931699	0.990328	0.000940798	1
12063	32	6	0.00093159	0.990213	0.000940798	1
12043	32	6	0.0010255	0.990187	0.00103566	1
12290	31	6	0.00111957	0.990183	0.00113067	1
12065	32	6	0.000931514	0.990131	0.000940798	1
11143	7	5	0.000185501	0.989892	0.000187395	0
12062	32	6	0.000930177	0.98871	0.000940798	1
10959	32	6	0.00273351	0.98746	0.00276822	0
11603	32	6	0.00253864	0.986513	0.00257335	4
12186	32	6	0.00224902	0.985482	0.00228215	4
10817	10	7	1.90494e-06	0.98371	1.93648e-06	0
12184	32	6	0.00224218	0.982484	0.00228215	4
10653	20	3	0.000270412	0.979943	0.000275946	0
12037	30	3	7.10321e-07	0.979469	7.2521e-07	3
11009	32	6	0.00442247	0.972067	0.00454955	0
10009	2	3	0.000114278	0.970605	0.000117739	4
10338	1	3	0.000102172	0.970583	0.000105268	4
12242	1	3	0.000102172	0.970583	0.000105268	4
10162	20	3	0.0264653	0.970234	0.0272773	0
10089	13	3	3.40431e-06	0.968221	3.51605e-06	0
10096	13	3	1.36511e-05	0.967097	1.41155e-05	0
10633	26	6	3.25449e-07	0.967044	3.3654e-07	3
10135	11	6	1.12062e-06	0.964056	1.1624e-06	2
10662	24	6	1.38057e-07	0.960014	1.43808e-07	4
10594	26	6	9.04625e-07	0.95996	9.42357e-07	0
10584	11	6	9.19433e-08	0.959727	9.58015e-08	4
10678	8	6	9.19413e-08	0.959707	9.58015e-08	4
10430	8	6	2.76378e-07	0.959518	2.88038e-07	0
10144	19	6	1.25049e-06	0.959096	1.30382e-06	0
10104	14	6	1.37915e-07	0.959023	1.43808e-07	0
10258	8	6	9.185e-08	0.958754	9.58015e-08	1
11667	23	6	6.88817e-08	0.958672	7.18512e-08	2
10681	22	6	1.37832e-07	0.958447	1.43808e-07	4
10563	21	6	4.84135e-07	0.958342	5.0518e-07	0
10512	22	6	1.83711e-07	0.957406	1.91885e-07	0
10823	22	7	5.94483e-08	0.95701	6.21188e-08	0
10445	11	6	1.836e-07	0.956827	1.91885e-07	4
10242	20	6	2.75312e-07	0.955114	2.8825e-07	2
10766	22	6	4.13068e-07	0.954644	4.32693e-07	1
10767	22	6	4.13068e-07	0.954644	4.32693e-07	1
10046	8	6	3.24784e-06	0.954455	3.40282e-06	0
10540	11	7	2.67144e-09	0.954064	2.80006e-09	0
11811	20	6	8.26773e-07	0.953276	8.67297e-07	2
10272	6	3	1.0777e-06	0.9524	1.13156e-06	0
10745	18	3	4.43273e-08	0.951568	4.65834e-08	4
10467	19	3	1.46869e-07	0.951381	1.54375e-07	4
10205	22	3	3.7151e-06	0.950993	3.90655e-06	0
10657	8	3	4.27876e-06	0.950122	4.50338e-06	2
10693	1	3	5.87937e-06	0.948475	6.19876e-06	4
11375	31	3	9.61985e-07	0.947462	1.01533e-06	4
10491	22	3	2.12167e-06	0.946827	2.24082e-06	0
10429	8	3	3.92482e-07	0.946496	4.14669e-07	4
10015	3	3	8.82304e-06	0.945888	9.32778e-06	4
10639	8	3	5.87503e-06	0.945332	6.21478e-06	0
10228	22	3	6.31976e-07	0.945181	6.6863e-07	0
10424	8	3	3.95686e-07	0.945173	4.18638e-07	0
10070	11	3	2.92342e-07	0.945151	3.09307e-07	0
12035	30	3	6.2209e-07	0.944157	6.58884e-07	3
11867	33	3	1.05805e-07	0.944103	1.1207e-07	3
10210	22	3	1.32412e-07	0.944076	1.40256e-07	0
10864	25	3	2.19066e-05	0.943938	2.32077e-05	4
10489	25	3	2.19066e-05	0.943938	2.32077e-05	0
12039	30	3	6.84461e-07	0.943811	7.2521e-07	3
11774	31	3	2.12082e-07	0.943358	2.24816e-07	1
10607	8	3	2.64462e-06	0.943022	2.80441e-06	4
10503	22	3	2.63145e-08	0.942615	2.79165e-08	0
10600	8	3	1.9775e-06	0.94246	2.09823e-06	4
10699	13	3	4.39553e-07	0.942231	4.66502e-07	4
10433	8	3	3.90627e-07	0.942021	4.14669e-07	4
10409	8	3	4.57734e-06	0.941804	4.86019e-06	0
10262	22	3	2.85419e-07	0.941794	3.03059e-07	0
10575	4	3	1.3675e-06	0.941697	1.45216e-06	4
11831	31	3	5.30002e-07	0.941298	5.63054e-07	4
10058	8	3	2.94357e-06	0.940798	3.1288e-06	0
10021	3	3	3.55551e-06	0.940676	3.77974e-06	0
11378	31	3	5.2962e-07	0.94062	5.63054e-07	4
10286	2	3	3.97623e-07	0.940443	4.22804e-07	4
10497	22	3	8.4772e-07	0.940274	9.01567e-07	0
11382	31	3	5.29253e-07	0.939968	5.63054e-07	4
10495	22	3	8.47347e-07	0.93986	9.01567e-07	0
11847	34	3	3.16742e-07	0.939836	3.37018e-07	3
12273	17	3	1.70443e-06	0.939547	1.8141e-06	4
11840	17	3	4.85515e-07	0.939542	5.16756e-07	4
10493	22	3	8.46742e-07	0.939189	9.01567e-07	0
10824	7	6	8.35922e-06	0.939003	8.90223e-06	4
11387	31	3	5.28532e-07	0.938688	5.63054e-07	4
11388	31	3	5.28421e-07	0.938491	5.63054e-07	4
11507	22	3	2.64169e-07	0.938334	2.8153e-07	4
11865	33	3	6.15853e-07	0.93809	6.56497e-07	3
11846	34	3	2.57169e-07	0.938082	2.74143e-07	3
12038	30	3	6.1771e-07	0.93751	6.58884e-07	3
11845	34	3	1.54582e-06	0.936402	1.65081e-06	3
12034	30	3	6.16756e-07	0.936062	6.58884e-07	3
12036	30	3	6.7866e-07	0.935812	7.2521e-07	3
12033	30	3	6.16591e-07	0.935812	6.58884e-07	3
10389	7	4	0.000140416	0.933384	0.000150438	0
10783	11	6	4.34827e-06	0.932419	4.66343e-06	0
10137	9	3	2.27997e-05	0.928408	2.45579e-05	0
10139	15	3	0.000144523	0.927757	0.000155777	0
10468	19	3	4.26682e-06	0.927348	4.6011e-06	4
10140	15	3	1.35882e-05	0.926501	1.46662e-05	0
10086	12	3	2.37597e-06	0.922746	2.57489e-06	0
10648	26	3	3.3992e-06	0.922424	3.68508e-06	3
10061	10	7	5.02935e-07	0.891048	5.64431e-07	0
10608	8	7	2.01924e-09	0.88438	2.28322e-09	4
10609	8	7	2.01172e-09	0.881088	2.28322e-09	4
10010	1	7	2.77364e-05	0.878615	3.15683e-05	0
12264	22	7	2.81061e-09	0.877954	3.20132e-09	3
10002	1	2	0.000289448	0.804321	0.000359866	0
10437	8	2	0.000144085	0.801693	0.000179726	4
11864	33	2	0.000103829	0.799907	0.000129801	3
11866	33	2	6.79259e-05	0.798342	8.50838e-05	3
11223	31	8	2.05992e-09	0.771139	2.67127e-09	3
12263	11	8	5.58127e-10	0.750252	7.4392e-10	1
10469	19	9	1.3516e-10	0.658244	2.05334e-10	0
10059	9	9	2.43533e-10	0.65447	3.72107e-10	0
10072	11	9	5.57243e-10	0.623221	8.94134e-10	0
10831	19	9	1.32817e-10	0.621583	2.13676e-10	0
10145	19	9	2.01725e-09	0.620788	3.2495e-09	0
10827	22	9	1.64463e-11	0.610321	2.69469e-11	3
12373	22	9	3.45016e-09	0.556832	6.19604e-09	2
12372	22	9	3.44921e-09	0.556679	6.19604e-09	2
12371	22	9	3.44667e-09	0.556269	6.19604e-09	2
10840	22	12	1.27714e-18	0.298121	4.28396e-18	2

## Sheet: pathways
ID R	Pathway name	ID pathway			Pathway name	ID pathway	Number of reactions
10001	Glycolysis/Gluconeogenesis	1			Glycolysis/Gluconeogenesis	1	17
10002	Glycolysis/Gluconeogenesis	1			Methylglyoxal Metabolism	2	8
10003	Glycolysis/Gluconeogenesis	1			Pentose Phosphate Pathway	3	8
10004	Glycolysis/Gluconeogenesis	1			Citric Acid Cycle	4	13
10005	Glycolysis/Gluconeogenesis	1			Pyruvate Metabolism	5	9
10006	Glycolysis/Gluconeogenesis	1			Anaplerotic Reactions	6	8
10007	Glycolysis/Gluconeogenesis	1			Oxidative Phosphorylation	7	51
10008	Glycolysis/Gluconeogenesis	1			Alternate Carbon Metabolism	8	155
10009	Methylglyoxal Metabolism	2			Alanine and Aspartate Metabolism	9	9
10010	Glycolysis/Gluconeogenesis	1			Glutamate Metabolism	10	6
10013	Glycolysis/Gluconeogenesis	1			Arginine and Proline Metabolism	11	43
10015	Pentose Phosphate Pathway	3			Valine, Leucine, and Isoleucine Metabolism	12	15
10016	Pentose Phosphate Pathway	3			Tyrosine, Tryptophan, and Phenylalanine Metabolism	13	20
10017	Pentose Phosphate Pathway	3			Histidine Metabolism	14	9
10020	Pentose Phosphate Pathway	3			Glycine and Serine Metabolism	15	14
10021	Pentose Phosphate Pathway	3			Cysteine Metabolism	16	13
10022	Pentose Phosphate Pathway	3			Threonine and Lysine Metabolism	17	17
10023	Citric Acid Cycle	4			Methionine Metabolism	18	14
10024	Citric Acid Cycle	4			Purine and Pyrimidine Biosynthesis	19	23
10025	Citric Acid Cycle	4			Nucleotide Salvage Pathway	20	131
10026	Pyruvate Metabolism	5			Folate Metabolism	21	6
10027	Pyruvate Metabolism	5			Cofactor and Prosthetic Group Biosynthesis	22	157
10028	Pyruvate Metabolism	5			Nitrogen Metabolism	23	13
10029	Anaplerotic Reactions	6			Unassigned	24	24
10030	Anaplerotic Reactions	6			Membrane Lipid Metabolism	25	39
10031	Anaplerotic Reactions	6			Cell Envelope Biosynthesis	26	127
10032	Anaplerotic Reactions	6			tRNA Charging	27	22
10033	Anaplerotic Reactions	6			Lipopolysaccharide Biosynthesis / Recycling	28	55
10034	Oxidative Phosphorylation	7			Glyoxylate Metabolism	29	4
10037	Alternate Carbon Metabolism	8			Glycerophospholipid Metabolism	30	225
10038	Alternate Carbon Metabolism	8			Inorganic Ion Transport and Metabolism	31	61
10039	Alternate Carbon Metabolism	8			Transport, Inner Membrane	32	114
10044	Alternate Carbon Metabolism	8			Murein Recycling	33	34
10045	Pyruvate Metabolism	5			Murein Biosynthesis	34	15
10046	Alternate Carbon Metabolism	8
10047	Alternate Carbon Metabolism	8
10048	Alternate Carbon Metabolism	8
10050	Alternate Carbon Metabolism	8			ID Pathway	Pathway		Average Score TDB relative	Average Score DB
10052	Alternate Carbon Metabolism	8			27	tRNA Charging		1.172	4
10053	Alternate Carbon Metabolism	8			29	Glyoxylate Metabolism		1.0926	4
10054	Alternate Carbon Metabolism	8			33	Murein Recycling		1.04915	3.52941
10055	Alternate Carbon Metabolism	8			23	Nitrogen Metabolism		1.12316	3.46154
10056	Alternate Carbon Metabolism	8			25	Membrane Lipid Metabolism		1.04148	3.38462
10058	Alternate Carbon Metabolism	8			26	Cell Envelope Biosynthesis		1.07441	3.27559
10059	Alanine and Aspartate Metabolism	9			31	Inorganic Ion Transport and Metabolism		1.58246	3.2623
10060	Alanine and Aspartate Metabolism	9			30	Glycerophospholipid Metabolism		1.14169	3.13333
10061	Glutamate Metabolism	10			28	Lipopolysaccharide Biosynthesis / Recycling		1.11233	3.01818
10063	Alanine and Aspartate Metabolism	9			16	Cysteine Metabolism		1.11886	3
10064	Arginine and Proline Metabolism	11			24	Unassigned		1.07922	3
10066	Arginine and Proline Metabolism	11			8	Alternate Carbon Metabolism		1.08329	2.98065
10067	Arginine and Proline Metabolism	11			2	Methylglyoxal Metabolism		1.05909	2.75
10068	Arginine and Proline Metabolism	11			7	Oxidative Phosphorylation		1.40197	2.66667
10069	Arginine and Proline Metabolism	11			34	Murein Biosynthesis		1.07503	2.66667
10070	Arginine and Proline Metabolism	11			20	Nucleotide Salvage Pathway		1.10621	2.25191
10071	Arginine and Proline Metabolism	11			32	Transport, Inner Membrane		1.00635	1.97368
10072	Arginine and Proline Metabolism	11			15	Glycine and Serine Metabolism		1.08206	1.92857
10073	Arginine and Proline Metabolism	11			18	Methionine Metabolism		1.11098	1.85714
10074	Arginine and Proline Metabolism	11			1	Glycolysis/Gluconeogenesis		1.04719	1.82353
10075	Arginine and Proline Metabolism	11			11	Arginine and Proline Metabolism		1.05053	1.72093
10076	Arginine and Proline Metabolism	11			5	Pyruvate Metabolism		1.07597	1.55556
10077	Arginine and Proline Metabolism	11			22	Cofactor and Prosthetic Group Biosynthesis		1.07059	1.45223
10078	Arginine and Proline Metabolism	11			4	Citric Acid Cycle		1.18844	1.38462
10079	Valine, Leucine, and Isoleucine Metabolism	12			3	Pentose Phosphate Pathway		1.03645	1.375
10080	Valine, Leucine, and Isoleucine Metabolism	12			10	Glutamate Metabolism		1.02116	1.33333
10081	Valine, Leucine, and Isoleucine Metabolism	12			17	Threonine and Lysine Metabolism		1.08118	1.23529
10082	Valine, Leucine, and Isoleucine Metabolism	12			13	Tyrosine, Tryptophan, and Phenylalanine Metabolism		1.07221	0.95
10083	Valine, Leucine, and Isoleucine Metabolism	12			12	Valine, Leucine, and Isoleucine Metabolism		1.04999	0.8
10084	Valine, Leucine, and Isoleucine Metabolism	12			19	Purine and Pyrimidine Biosynthesis		1.00548	0.478261
10085	Valine, Leucine, and Isoleucine Metabolism	12			9	Alanine and Aspartate Metabolism		1.00541	0.444444
10086	Valine, Leucine, and Isoleucine Metabolism	12			6	Anaplerotic Reactions		1.05659	0.375
10087	Valine, Leucine, and Isoleucine Metabolism	12			14	Histidine Metabolism		1.06612	0
10088	Valine, Leucine, and Isoleucine Metabolism	12			21	Folate Metabolism		1.04416	0
10089	Tyrosine, Tryptophan, and Phenylalanine Metabolism	13
10090	Tyrosine, Tryptophan, and Phenylalanine Metabolism	13
10091	Tyrosine, Tryptophan, and Phenylalanine Metabolism	13
10092	Tyrosine, Tryptophan, and Phenylalanine Metabolism	13
10093	Tyrosine, Tryptophan, and Phenylalanine Metabolism	13
10094	Tyrosine, Tryptophan, and Phenylalanine Metabolism	13
10096	Tyrosine, Tryptophan, and Phenylalanine Metabolism	13
10097	Tyrosine, Tryptophan, and Phenylalanine Metabolism	13
10098	Tyrosine, Tryptophan, and Phenylalanine Metabolism	13
10099	Tyrosine, Tryptophan, and Phenylalanine Metabolism	13
10100	Tyrosine, Tryptophan, and Phenylalanine Metabolism	13
10101	Tyrosine, Tryptophan, and Phenylalanine Metabolism	13
10102	Tyrosine, Tryptophan, and Phenylalanine Metabolism	13
10103	Histidine Metabolism	14
10104	Histidine Metabolism	14
10105	Histidine Metabolism	14
10106	Histidine Metabolism	14
10107	Histidine Metabolism	14
10108	Histidine Metabolism	14
10109	Histidine Metabolism	14
10110	Histidine Metabolism	14
10112	Glycine and Serine Metabolism	15
10113	Glycine and Serine Metabolism	15
10114	Cysteine Metabolism	16
10115	Cysteine Metabolism	16
10116	Cysteine Metabolism	16
10117	Cysteine Metabolism	16
10118	Cysteine Metabolism	16
10119	Threonine and Lysine Metabolism	17
10120	Threonine and Lysine Metabolism	17
10121	Threonine and Lysine Metabolism	17
10123	Threonine and Lysine Metabolism	17
10124	Threonine and Lysine Metabolism	17
10125	Threonine and Lysine Metabolism	17
10126	Threonine and Lysine Metabolism	17
10127	Threonine and Lysine Metabolism	17
10128	Threonine and Lysine Metabolism	17
10129	Threonine and Lysine Metabolism	17
10130	Methionine Metabolism	18
10131	Methionine Metabolism	18
10132	Methionine Metabolism	18
10133	Methionine Metabolism	18
10134	Arginine and Proline Metabolism	11
10135	Arginine and Proline Metabolism	11
10136	Arginine and Proline Metabolism	11
10137	Alanine and Aspartate Metabolism	9
10139	Glycine and Serine Metabolism	15
10140	Glycine and Serine Metabolism	15
10141	Glycine and Serine Metabolism	15
10142	Purine and Pyrimidine Biosynthesis	19
10143	Purine and Pyrimidine Biosynthesis	19
10144	Purine and Pyrimidine Biosynthesis	19
10145	Purine and Pyrimidine Biosynthesis	19
10146	Purine and Pyrimidine Biosynthesis	19
10147	Purine and Pyrimidine Biosynthesis	19
10148	Purine and Pyrimidine Biosynthesis	19
10149	Nucleotide Salvage Pathway	20
10150	Nucleotide Salvage Pathway	20
10151	Nucleotide Salvage Pathway	20
10152	Nucleotide Salvage Pathway	20
10153	Nucleotide Salvage Pathway	20
10154	Nucleotide Salvage Pathway	20
10155	Nucleotide Salvage Pathway	20
10156	Nucleotide Salvage Pathway	20
10157	Nucleotide Salvage Pathway	20
10158	Nucleotide Salvage Pathway	20
10159	Nucleotide Salvage Pathway	20
10160	Nucleotide Salvage Pathway	20
10161	Nucleotide Salvage Pathway	20
10162	Nucleotide Salvage Pathway	20
10163	Nucleotide Salvage Pathway	20
10164	Nucleotide Salvage Pathway	20
10165	Nucleotide Salvage Pathway	20
10166	Nucleotide Salvage Pathway	20
10167	Nucleotide Salvage Pathway	20
10168	Nucleotide Salvage Pathway	20
10169	Nucleotide Salvage Pathway	20
10170	Nucleotide Salvage Pathway	20
10171	Nucleotide Salvage Pathway	20
10172	Nucleotide Salvage Pathway	20
10173	Nucleotide Salvage Pathway	20
10174	Nucleotide Salvage Pathway	20
10175	Nucleotide Salvage Pathway	20
10176	Nucleotide Salvage Pathway	20
10177	Nucleotide Salvage Pathway	20
10178	Nucleotide Salvage Pathway	20
10179	Nucleotide Salvage Pathway	20
10180	Nucleotide Salvage Pathway	20
10181	Nucleotide Salvage Pathway	20
10182	Nucleotide Salvage Pathway	20
10183	Nucleotide Salvage Pathway	20
10184	Nucleotide Salvage Pathway	20
10185	Nucleotide Salvage Pathway	20
10186	Nucleotide Salvage Pathway	20
10187	Nucleotide Salvage Pathway	20
10188	Nucleotide Salvage Pathway	20
10189	Nucleotide Salvage Pathway	20
10190	Nucleotide Salvage Pathway	20
10191	Nucleotide Salvage Pathway	20
10192	Nucleotide Salvage Pathway	20
10193	Nucleotide Salvage Pathway	20
10194	Nucleotide Salvage Pathway	20
10195	Nucleotide Salvage Pathway	20
10196	Nucleotide Salvage Pathway	20
10197	Nucleotide Salvage Pathway	20
10198	Nucleotide Salvage Pathway	20
10199	Folate Metabolism	21
10205	Cofactor and Prosthetic Group Biosynthesis	22
10206	Cofactor and Prosthetic Group Biosynthesis	22
10207	Cofactor and Prosthetic Group Biosynthesis	22
10208	Cofactor and Prosthetic Group Biosynthesis	22
10209	Cofactor and Prosthetic Group Biosynthesis	22
10210	Cofactor and Prosthetic Group Biosynthesis	22
10211	Cofactor and Prosthetic Group Biosynthesis	22
10212	Cofactor and Prosthetic Group Biosynthesis	22
10213	Cofactor and Prosthetic Group Biosynthesis	22
10214	Cofactor and Prosthetic Group Biosynthesis	22
10215	Cofactor and Prosthetic Group Biosynthesis	22
10216	Valine, Leucine, and Isoleucine Metabolism	12
10217	Valine, Leucine, and Isoleucine Metabolism	12
10218	Cofactor and Prosthetic Group Biosynthesis	22
10219	Cofactor and Prosthetic Group Biosynthesis	22
10220	Cofactor and Prosthetic Group Biosynthesis	22
10221	Cofactor and Prosthetic Group Biosynthesis	22
10222	Cofactor and Prosthetic Group Biosynthesis	22
10223	Cofactor and Prosthetic Group Biosynthesis	22
10224	Cofactor and Prosthetic Group Biosynthesis	22
10226	Cofactor and Prosthetic Group Biosynthesis	22
10227	Cofactor and Prosthetic Group Biosynthesis	22
10228	Cofactor and Prosthetic Group Biosynthesis	22
10229	Cofactor and Prosthetic Group Biosynthesis	22
10230	Cofactor and Prosthetic Group Biosynthesis	22
10231	Cofactor and Prosthetic Group Biosynthesis	22
10232	Alternate Carbon Metabolism	8
10234	Cofactor and Prosthetic Group Biosynthesis	22
10235	Cofactor and Prosthetic Group Biosynthesis	22
10236	Cofactor and Prosthetic Group Biosynthesis	22
10237	Cofactor and Prosthetic Group Biosynthesis	22
10238	Threonine and Lysine Metabolism	17
10239	Tyrosine, Tryptophan, and Phenylalanine Metabolism	13
10240	Glycine and Serine Metabolism	15
10241	Nucleotide Salvage Pathway	20
10242	Nucleotide Salvage Pathway	20
10243	Nitrogen Metabolism	23
10244	Unassigned	24
10245	Cofactor and Prosthetic Group Biosynthesis	22
10246	Membrane Lipid Metabolism	25
10248	Cofactor and Prosthetic Group Biosynthesis	22
10249	Cofactor and Prosthetic Group Biosynthesis	22
10250	Cofactor and Prosthetic Group Biosynthesis	22
10251	Cofactor and Prosthetic Group Biosynthesis	22
10252	Cofactor and Prosthetic Group Biosynthesis	22
10253	Membrane Lipid Metabolism	25
10254	Membrane Lipid Metabolism	25
10255	Membrane Lipid Metabolism	25
10256	Membrane Lipid Metabolism	25
10257	Membrane Lipid Metabolism	25
10258	Alternate Carbon Metabolism	8
10259	Cofactor and Prosthetic Group Biosynthesis	22
10260	Cofactor and Prosthetic Group Biosynthesis	22
10261	Cofactor and Prosthetic Group Biosynthesis	22
10262	Cofactor and Prosthetic Group Biosynthesis	22
10263	Alternate Carbon Metabolism	8
10264	Nucleotide Salvage Pathway	20
10265	Pyruvate Metabolism	5
10266	Alternate Carbon Metabolism	8
10267	Alternate Carbon Metabolism	8
10270	Citric Acid Cycle	4
10271	Citric Acid Cycle	4
10272	Anaplerotic Reactions	6
10273	Anaplerotic Reactions	6
10274	Alternate Carbon Metabolism	8
10275	Alternate Carbon Metabolism	8
10281	Alternate Carbon Metabolism	8
10282	Alternate Carbon Metabolism	8
10283	Cell Envelope Biosynthesis	26
10284	Alternate Carbon Metabolism	8
10285	Methylglyoxal Metabolism	2
10286	Methylglyoxal Metabolism	2
10287	Cell Envelope Biosynthesis	26
10288	Cell Envelope Biosynthesis	26
10290	Cell Envelope Biosynthesis	26
10291	Cell Envelope Biosynthesis	26
10292	Cell Envelope Biosynthesis	26
10295	Valine, Leucine, and Isoleucine Metabolism	12
10296	Histidine Metabolism	14
10297	Cofactor and Prosthetic Group Biosynthesis	22
10298	tRNA Charging	27
10299	tRNA Charging	27
10300	tRNA charging	27
10301	tRNA Charging	27
10302	tRNA Charging	27
10303	Cofactor and Prosthetic Group Biosynthesis	22
10304	tRNA Charging	27
10305	tRNA Charging	27
10306	tRNA Charging	27
10307	tRNA Charging	27
10308	tRNA Charging	27
10309	tRNA Charging	27
10310	tRNA Charging	27
10311	tRNA Charging	27
10312	tRNA Charging	27
10313	tRNA Charging	27
10314	tRNA Charging	27
10315	tRNA Charging	27
10336	Cofactor and Prosthetic Group Biosynthesis	22
10337	Glycolysis/Gluconeogenesis	1
10338	Glycolysis/Gluconeogenesis	1
10339	Nucleotide Salvage Pathway	20
10340	Nucleotide Salvage Pathway	20
10341	Nucleotide Salvage Pathway	20
10344	Unassigned	24
10345	Cofactor and Prosthetic Group Biosynthesis	22
10346	Cofactor and Prosthetic Group Biosynthesis	22
10383	Glycolysis/Gluconeogenesis	1
10385	Valine, Leucine, and Isoleucine Metabolism	12
10386	Glycine and Serine Metabolism	15
10387	Unassigned	24
10388	Cofactor and Prosthetic Group Biosynthesis	22
10389	Oxidative Phosphorylation	7
10390	Citric Acid Cycle	4
10398	Pentose Phosphate Pathway	3
10399	Cysteine Metabolism	16
10400	Alanine and Aspartate Metabolism	9
10401	Alternate Carbon Metabolism	8
10402	Cofactor and Prosthetic Group Biosynthesis	22
10403	Cofactor and Prosthetic Group Biosynthesis	22
10404	Cofactor and Prosthetic Group Biosynthesis	22
10406	Membrane Lipid Metabolism	25
10407	Lipopolysaccharide Biosynthesis / Recycling	28
10408	Lipopolysaccharide Biosynthesis / Recycling	28
10409	Alternate Carbon Metabolism	8
10410	Cofactor and Prosthetic Group Biosynthesis	22
10411	Pentose Phosphate Pathway	3
10412	Pyruvate Metabolism	5
10413	Lipopolysaccharide Biosynthesis / Recycling	28
10414	Lipopolysaccharide Biosynthesis / Recycling	28
10415	Alternate Carbon Metabolism	8
10416	Lipopolysaccharide Biosynthesis / Recycling	28
10417	Citric Acid Cycle	4
10418	Citric Acid Cycle	4
10419	Oxidative Phosphorylation	7
10420	Oxidative Phosphorylation	7
10421	Oxidative Phosphorylation	7
10422	Pyruvate Metabolism	5
10423	Pyruvate Metabolism	5
10424	Alternate Carbon Metabolism	8
10425	Alternate Carbon Metabolism	8
10426	Alternate Carbon Metabolism	8
10428	Alternate Carbon Metabolism	8
10429	Alternate Carbon Metabolism	8
10430	Alternate Carbon Metabolism	8
10431	Alternate Carbon Metabolism	8
10432	Alternate Carbon Metabolism	8
10433	Alternate Carbon Metabolism	8
10434	Alternate Carbon Metabolism	8
10435	Alternate Carbon Metabolism	8
10436	Alternate Carbon Metabolism	8
10437	Alternate Carbon Metabolism	8
10439	Alanine and Aspartate Metabolism	9
10440	Arginine and Proline Metabolism	11
10441	Valine, Leucine, and Isoleucine Metabolism	12
10442	Tyrosine, Tryptophan, and Phenylalanine Metabolism	13
10444	Arginine and Proline Metabolism	11
10445	Arginine and Proline Metabolism	11
10446	Cysteine Metabolism	16
10447	Glutamate Metabolism	10
10448	Tyrosine, Tryptophan, and Phenylalanine Metabolism	13
10466	Purine and Pyrimidine Biosynthesis	19
10467	Purine and Pyrimidine Biosynthesis	19
10468	Purine and Pyrimidine Biosynthesis	19
10469	Purine and Pyrimidine Biosynthesis	19
10470	Purine and Pyrimidine Biosynthesis	19
10471	Nucleotide Salvage Pathway	20
10472	Nucleotide Salvage Pathway	20
10473	Nucleotide Salvage Pathway	20
10474	Nucleotide Salvage Pathway	20
10475	Nucleotide Salvage Pathway	20
10476	Nucleotide Salvage Pathway	20
10477	Nucleotide Salvage Pathway	20
10478	Nucleotide Salvage Pathway	20
10479	Nucleotide Salvage Pathway	20
10480	Folate Metabolism	21
10484	Methionine Metabolism	18
10485	Glycine and Serine Metabolism	15
10486	Membrane Lipid Metabolism	25
10487	tRNA Charging	27
10488	Tyrosine, Tryptophan, and Phenylalanine Metabolism	13
10489	Membrane Lipid Metabolism	25
10490	Cofactor and Prosthetic Group Biosynthesis	22
10491	Cofactor and Prosthetic Group Biosynthesis	22
10492	Cofactor and Prosthetic Group Biosynthesis	22
10493	Cofactor and Prosthetic Group Biosynthesis	22
10494	Cofactor and Prosthetic Group Biosynthesis	22
10495	Cofactor and Prosthetic Group Biosynthesis	22
10496	Cofactor and Prosthetic Group Biosynthesis	22
10497	Cofactor and Prosthetic Group Biosynthesis	22
10498	Cofactor and Prosthetic Group Biosynthesis	22
10500	Cofactor and Prosthetic Group Biosynthesis	22
10501	Cofactor and Prosthetic Group Biosynthesis	22
10502	Cofactor and Prosthetic Group Biosynthesis	22
10503	Cofactor and Prosthetic Group Biosynthesis	22
10504	Cofactor and Prosthetic Group Biosynthesis	22
10505	Cofactor and Prosthetic Group Biosynthesis	22
10506	Cofactor and Prosthetic Group Biosynthesis	22
10507	Cofactor and Prosthetic Group Biosynthesis	22
10508	Cofactor and Prosthetic Group Biosynthesis	22
10509	Cofactor and Prosthetic Group Biosynthesis	22
10510	Cofactor and Prosthetic Group Biosynthesis	22
10511	Cofactor and Prosthetic Group Biosynthesis	22
10512	Cofactor and Prosthetic Group Biosynthesis	22
10513	Cofactor and Prosthetic Group Biosynthesis	22
10514	tRNA charging	27
10515	Cofactor and Prosthetic Group Biosynthesis	22
10516	Cofactor and Prosthetic Group Biosynthesis	22
10517	Cofactor and Prosthetic Group Biosynthesis	22
10518	Cofactor and Prosthetic Group Biosynthesis	22
10519	Cofactor and Prosthetic Group Biosynthesis	22
10520	Cofactor and Prosthetic Group Biosynthesis	22
10521	Alternate Carbon Metabolism	8
10531	Cofactor and Prosthetic Group Biosynthesis	22
10532	Cofactor and Prosthetic Group Biosynthesis	22
10533	Cofactor and Prosthetic Group Biosynthesis	22
10534	Cell Envelope Biosynthesis	26
10535	Lipopolysaccharide Biosynthesis / Recycling	28
10536	Lipopolysaccharide Biosynthesis / Recycling	28
10537	Lipopolysaccharide Biosynthesis / Recycling	28
10538	Pyruvate Metabolism	5
10539	Arginine and Proline Metabolism	11
10540	Arginine and Proline Metabolism	11
10541	Nucleotide Salvage Pathway	20
10542	Nucleotide Salvage Pathway	20
10543	Nucleotide Salvage Pathway	20
10544	Nucleotide Salvage Pathway	20
10545	Cofactor and Prosthetic Group Biosynthesis	22
10546	Oxidative Phosphorylation	7
10547	Cofactor and Prosthetic Group Biosynthesis	22
10563	Folate Metabolism	21
10564	Oxidative Phosphorylation	7
10565	Oxidative Phosphorylation	7
10566	Oxidative Phosphorylation	7
10567	Oxidative Phosphorylation	7
10568	Purine and Pyrimidine Biosynthesis	19
10569	Alternate Carbon Metabolism	8
10570	Alternate Carbon Metabolism	8
10571	Alternate Carbon Metabolism	8
10575	Citric Acid Cycle	4
10576	Cofactor and Prosthetic Group Biosynthesis	22
10577	Cell Envelope Biosynthesis	26
10579	Cell Envelope Biosynthesis	26
10580	Alternate Carbon Metabolism	8
10581	Alternate Carbon Metabolism	8
10583	Arginine and Proline Metabolism	11
10584	Arginine and Proline Metabolism	11
10585	Alternate Carbon Metabolism	8
10586	Alternate Carbon Metabolism	8
10587	Citric Acid Cycle	4
10588	Citric Acid Cycle	4
10589	Alternate Carbon Metabolism	8
10590	Alternate Carbon Metabolism	8
10591	Alternate Carbon Metabolism	8
10592	Alternate Carbon Metabolism	8
10593	Alternate Carbon Metabolism	8
10594	Cell Envelope Biosynthesis	26
10595	Alternate Carbon Metabolism	8
10596	Glyoxylate Metabolism	29
10597	Glyoxylate Metabolism	29
10598	Alternate Carbon Metabolism	8
10599	Alternate Carbon Metabolism	8
10600	Alternate Carbon Metabolism	8
10601	Alternate Carbon Metabolism	8
10602	Alternate Carbon Metabolism	8
10603	Alternate Carbon Metabolism	8
10604	Alternate Carbon Metabolism	8
10605	Alternate Carbon Metabolism	8
10606	Alternate Carbon Metabolism	8
10607	Alternate Carbon Metabolism	8
10608	Alternate Carbon Metabolism	8
10609	Alternate Carbon Metabolism	8
10610	Alternate Carbon Metabolism	8
10611	Alternate Carbon Metabolism	8
10612	Glyoxylate Metabolism	29
10613	Glyoxylate Metabolism	29
10614	Alternate Carbon Metabolism	8
10615	Alternate Carbon Metabolism	8
10616	Alternate Carbon Metabolism	8
10617	Oxidative Phosphorylation	7
10618	Oxidative Phosphorylation	7
10619	Alternate Carbon Metabolism	8
10620	Alternate Carbon Metabolism	8
10621	Alternate Carbon Metabolism	8
10622	Alternate Carbon Metabolism	8
10623	Alternate Carbon Metabolism	8
10624	Alternate Carbon Metabolism	8
10625	Alternate Carbon Metabolism	8
10626	Alternate Carbon Metabolism	8
10627	Cell Envelope Biosynthesis	26
10629	Cell Envelope Biosynthesis	26
10631	Cell Envelope Biosynthesis	26
10632	Cell Envelope Biosynthesis	26
10633	Cell Envelope Biosynthesis	26
10634	Cell Envelope Biosynthesis	26
10635	Cell Envelope Biosynthesis	26
10636	Cell Envelope Biosynthesis	26
10637	Alternate Carbon Metabolism	8
10638	Alternate Carbon Metabolism	8
10639	Alternate Carbon Metabolism	8
10640	Alternate Carbon Metabolism	8
10642	Alternate Carbon Metabolism	8
10643	Glycerophospholipid Metabolism	30
10644	Glycerophospholipid Metabolism	30
10645	Glycerophospholipid Metabolism	30
10646	Glycerophospholipid Metabolism	30
10647	Glycerophospholipid Metabolism	30
10648	Cell Envelope Biosynthesis	26
10649	Cell Envelope Biosynthesis	26
10650	Nucleotide Salvage Pathway	20
10651	Nucleotide Salvage Pathway	20
10652	Nucleotide Salvage Pathway	20
10653	Nucleotide Salvage Pathway	20
10654	Cell Envelope Biosynthesis	26
10655	Unassigned	24
10656	Nucleotide Salvage Pathway	20
10657	Alternate Carbon Metabolism	8
10658	Alternate Carbon Metabolism	8
10659	Alternate Carbon Metabolism	8
10660	Alternate Carbon Metabolism	8
10661	Alternate Carbon Metabolism	8
10662	Unassigned	24
10663	Unassigned	24
10664	Alternate Carbon Metabolism	8
10665	Alternate Carbon Metabolism	8
10666	Alternate Carbon Metabolism	8
10667	Alternate Carbon Metabolism	8
10668	Alternate Carbon Metabolism	8
10669	Alternate Carbon Metabolism	8
10670	Alternate Carbon Metabolism	8
10671	Alternate Carbon Metabolism	8
10672	Alternate Carbon Metabolism	8
10673	Alternate Carbon Metabolism	8
10674	Alternate Carbon Metabolism	8
10675	Alternate Carbon Metabolism	8
10676	Unassigned	24
10677	Methionine Metabolism	18
10678	Alternate Carbon Metabolism	8
10679	Alternate Carbon Metabolism	8
10681	Cofactor and Prosthetic Group Biosynthesis	22
10682	Cofactor and Prosthetic Group Biosynthesis	22
10683	Unassigned	24
10684	Cofactor and Prosthetic Group Biosynthesis	22
10685	Cofactor and Prosthetic Group Biosynthesis	22
10686	Cofactor and Prosthetic Group Biosynthesis	22
10687	Cofactor and Prosthetic Group Biosynthesis	22
10688	Cofactor and Prosthetic Group Biosynthesis	22
10689	Unassigned	24
10690	Alternate Carbon Metabolism	8
10691	Alternate Carbon Metabolism	8
10692	Alternate Carbon Metabolism	8
10693	Glycolysis/Gluconeogenesis	1
10695	Lipopolysaccharide Biosynthesis / Recycling	28
10696	Lipopolysaccharide Biosynthesis / Recycling	28
10697	Lipopolysaccharide Biosynthesis / Recycling	28
10699	Tyrosine, Tryptophan, and Phenylalanine Metabolism	13
10700	Nucleotide Salvage Pathway	20
10701	Nucleotide Salvage Pathway	20
10702	Nucleotide Salvage Pathway	20
10703	Nucleotide Salvage Pathway	20
10704	Nucleotide Salvage Pathway	20
10705	Nucleotide Salvage Pathway	20
10734	Oxidative Phosphorylation	7
10735	Oxidative Phosphorylation	7
10736	Oxidative Phosphorylation	7
10737	Cofactor and Prosthetic Group Biosynthesis	22
10738	Cofactor and Prosthetic Group Biosynthesis	22
10739	Cofactor and Prosthetic Group Biosynthesis	22
10740	Cofactor and Prosthetic Group Biosynthesis	22
10745	Methionine Metabolism	18
10746	Methionine Metabolism	18
10752	Alternate Carbon Metabolism	8
10754	Cell Envelope Biosynthesis	26
10755	Cell Envelope Biosynthesis	26
10756	Cell Envelope Biosynthesis	26
10757	Cell Envelope Biosynthesis	26
10758	Cell Envelope Biosynthesis	26
10759	Membrane Lipid Metabolism	25
10760	Membrane Lipid Metabolism	25
10761	Lipopolysaccharide Biosynthesis / Recycling	28
10762	Lipopolysaccharide Biosynthesis / Recycling	28
10763	Lipopolysaccharide Biosynthesis / Recycling	28
10764	Lipopolysaccharide Biosynthesis / Recycling	28
10765	Membrane Lipid Metabolism	25
10766	Cofactor and Prosthetic Group Biosynthesis	22
10767	Cofactor and Prosthetic Group Biosynthesis	22
10768	Cofactor and Prosthetic Group Biosynthesis	22
10769	Cofactor and Prosthetic Group Biosynthesis	22
10770	Lipopolysaccharide Biosynthesis / Recycling	28
10771	Cofactor and Prosthetic Group Biosynthesis	22
10772	Arginine and Proline Metabolism	11
10773	Arginine and Proline Metabolism	11
10774	Arginine and Proline Metabolism	11
10775	Nitrogen Metabolism	23
10776	Glutamate metabolism	10
10777	Arginine and Proline Metabolism	11
10778	Arginine and Proline Metabolism	11
10779	Nucleotide Salvage Pathway	20
10780	Arginine and Proline Metabolism	11
10781	Cofactor and Prosthetic Group Biosynthesis	22
10782	Cofactor and Prosthetic Group Biosynthesis	22
10783	Arginine and Proline Metabolism	11
10784	Arginine and Proline Metabolism	11
10785	Arginine and Proline Metabolism	11
10786	Cell Envelope Biosynthesis	26
10787	Oxidative Phosphorylation	7
10788	Oxidative Phosphorylation	7
10789	Lipopolysaccharide Biosynthesis / Recycling	28
10790	Cell Envelope Biosynthesis	26
10791	Cell Envelope Biosynthesis	26
10792	Cell Envelope Biosynthesis	26
10793	Nitrogen Metabolism	23
10794	Cell Envelope Biosynthesis	26
10795	Lipopolysaccharide Biosynthesis / Recycling	28
10796	Threonine and Lysine Metabolism	17
10797	Arginine and Proline Metabolism	11
10798	Arginine and Proline Metabolism	11
10799	Nucleotide Salvage Pathway	20
10800	Nucleotide Salvage Pathway	20
10801	Nucleotide Salvage Pathway	20
10802	Purine and Pyrimidine Biosynthesis	19
10803	Alternate Carbon Metabolism	8
10804	Cell Envelope Biosynthesis	26
10805	Alanine and Aspartate Metabolism	9
10806	Alanine and Aspartate Metabolism	9
10807	Purine and Pyrimidine Biosynthesis	19
10808	Nucleotide Salvage Pathway	20
10809	Nucleotide Salvage Pathway	20
10810	Nucleotide Salvage Pathway	20
10811	Cofactor and Prosthetic Group Biosynthesis	22
10812	Nucleotide Salvage Pathway	20
10813	Threonine and Lysine Metabolism	17
10814	Cell Envelope Biosynthesis	26
10815	Purine and Pyrimidine Biosynthesis	19
10816	Cell Envelope Biosynthesis	26
10817	Glutamate metabolism	10
10818	Cofactor and Prosthetic Group Biosynthesis	22
10819	Glutamate Metabolism	10
10820	Purine and Pyrimidine Biosynthesis	19
10821	Purine and Pyrimidine Biosynthesis	19
10822	Cofactor and Prosthetic Group Biosynthesis	22
10823	Cofactor and Prosthetic Group Biosynthesis	22
10824	Oxidative Phosphorylation	7
10825	Arginine and Proline Metabolism	11
10826	Cofactor and Prosthetic Group Biosynthesis	22
10827	Cofactor and Prosthetic Group Biosynthesis	22
10828	Cofactor and Prosthetic Group Biosynthesis	22
10829	Cofactor and Prosthetic Group Biosynthesis	22
10830	Purine and Pyrimidine Biosynthesis	19
10831	Purine and Pyrimidine Biosynthesis	19
10833	Arginine and Proline Metabolism	11
10834	Unassigned	24
10835	Cofactor and Prosthetic Group Biosynthesis	22
10836	Arginine and Proline Metabolism	11
10837	Purine and Pyrimidine Biosynthesis	19
10838	Purine and Pyrimidine Biosynthesis	19
10839	Arginine and Proline Metabolism	11
10840	Cofactor and Prosthetic Group Biosynthesis	22
10841	Arginine and Proline Metabolism	11
10842	Cofactor and Prosthetic Group Biosynthesis	22
10843	Cofactor and Prosthetic Group Biosynthesis	22
10844	Cofactor and Prosthetic Group Biosynthesis	22
10845	Cofactor and Prosthetic Group Biosynthesis	22
10846	Cofactor and Prosthetic Group Biosynthesis	22
10847	tRNA Charging	27
10848	Cofactor and Prosthetic Group Biosynthesis	22
10849	Cofactor and Prosthetic Group Biosynthesis	22
10850	Alternate Carbon Metabolism	8
10851	Oxidative Phosphorylation	7
10852	Oxidative Phosphorylation	7
10853	Oxidative Phosphorylation	7
10854	Inorganic Ion Transport and Metabolism	31
10855	Membrane Lipid Metabolism	25
10856	Membrane Lipid Metabolism	25
10857	Membrane Lipid Metabolism	25
10858	Membrane Lipid Metabolism	25
10859	Membrane Lipid Metabolism	25
10860	Membrane Lipid Metabolism	25
10861	Membrane Lipid Metabolism	25
10862	Membrane Lipid Metabolism	25
10863	Membrane Lipid Metabolism	25
10864	Membrane Lipid Metabolism	25
10865	Membrane Lipid Metabolism	25
10866	Membrane Lipid Metabolism	25
10867	Membrane Lipid Metabolism	25
10868	Membrane Lipid Metabolism	25
10869	Membrane Lipid Metabolism	25
10870	Membrane Lipid Metabolism	25
10874	Purine and Pyrimidine Biosynthesis	19
10875	Glycine and Serine Metabolism	15
10876	Cysteine Metabolism	16
10877	Alternate Carbon Metabolism	8
10878	Nucleotide Salvage Pathway	20
10879	Alternate Carbon Metabolism	8
10880	Alternate Carbon Metabolism	8
10881	Nucleotide Salvage Pathway	20
10882	Nucleotide Salvage Pathway	20
10883	Alternate Carbon Metabolism	8
10884	Alternate Carbon Metabolism	8
10885	Unassigned	24
10886	Unassigned	24
10892	Cofactor and Prosthetic Group Biosynthesis	22
10893	Cofactor and Prosthetic Group Biosynthesis	22
10894	Cofactor and Prosthetic Group Biosynthesis	22
10895	Alternate Carbon Metabolism	8
10896	Cofactor and Prosthetic Group Biosynthesis	22
10897	Alternate Carbon Metabolism	8
10898	Alternate Carbon Metabolism	8
10899	Alternate Carbon Metabolism	8
10900	Alternate Carbon Metabolism	8
10901	Alternate Carbon Metabolism	8
10902	Cofactor and Prosthetic Group Biosynthesis	22
10903	Cofactor and Prosthetic Group Biosynthesis	22
10904	Cofactor and Prosthetic Group Biosynthesis	22
10906	Methionine Metabolism	18
10907	Folate Metabolism	21
10908	Folate Metabolism	21
10909	Folate Metabolism	21
10910	Cofactor and Prosthetic Group Biosynthesis	22
10911	Cofactor and Prosthetic Group Biosynthesis	22
10912	Cofactor and Prosthetic Group Biosynthesis	22
10913	Cofactor and Prosthetic Group Biosynthesis	22
10914	Cofactor and Prosthetic Group Biosynthesis	22
10916	Alternate Carbon Metabolism	8
10918	Cofactor and Prosthetic Group Biosynthesis	22
10919	Cofactor and Prosthetic Group Biosynthesis	22
10920	Membrane Lipid Metabolism	25
10921	Membrane Lipid Metabolism	25
10922	Membrane Lipid Metabolism	25
10943	Transport, Inner Membrane	32
10944	Inorganic Ion Transport and Metabolism	31
10945	Inorganic Ion Transport and Metabolism	31
10946	Transport, Inner Membrane	32
10947	Inorganic Ion Transport and Metabolism	31
10948	Inorganic Ion Transport and Metabolism	31
10949	Transport, Inner Membrane	32
10951	Transport, Inner Membrane	32
10952	Transport, Inner Membrane	32
10953	Transport, Inner Membrane	32
10959	Transport, Inner Membrane	32
10960	Transport, Inner Membrane	32
10962	Transport, Inner Membrane	32
10964	Transport, Inner Membrane	32
10967	Transport, Inner Membrane	32
10969	Transport, Inner Membrane	32
10973	Oxidative Phosphorylation	7
10976	Transport, Inner Membrane	32
10990	Inorganic Ion Transport and Metabolism	31
10991	Transport, Inner Membrane	32
10992	Transport, Inner Membrane	32
10997	Transport, Inner Membrane	32
11000	Transport, Inner Membrane	32
11002	Transport, Inner Membrane	32
11004	Transport, Inner Membrane	32
11008	Transport, Inner Membrane	32
11009	Transport, Inner Membrane	32
11014	Transport, Inner Membrane	32
11023	Transport, Inner Membrane	32
11027	Transport, Inner Membrane	32
11033	Inorganic Ion Transport and Metabolism	31
11035	Transport, Inner Membrane	32
11038	Transport, Inner Membrane	32
11042	Transport, Inner Membrane	32
11043	Transport, Inner Membrane	32
11044	Transport, Inner Membrane	32
11045	Transport, Inner Membrane	32
11046	Transport, Inner Membrane	32
11047	Transport, Inner Membrane	32
11049	Transport, Inner Membrane	32
11050	Transport, Inner Membrane	32
11052	Transport, Inner Membrane	32
11053	Transport, Inner Membrane	32
11054	Transport, Inner Membrane	32
11061	Transport, Inner Membrane	32
11063	Inorganic Ion Transport and Metabolism	31
11067	Transport, Inner Membrane	32
11070	Transport, Inner Membrane	32
11072	Transport, Inner Membrane	32
11076	Transport, Inner Membrane	32
11080	Transport, Inner Membrane	32
11081	Inorganic Ion Transport and Metabolism	31
11082	Inorganic Ion Transport and Metabolism	31
11084	Transport, Inner Membrane	32
11085	Transport, Inner Membrane	32
11088	Transport, Inner Membrane	32
11090	Transport, Inner Membrane	32
11098	Transport, Inner Membrane	32
11102	Transport, Inner Membrane	32
11104	Transport, Inner Membrane	32
11110	Transport, Inner Membrane	32
11111	Transport, Inner Membrane	32
11112	Alternate Carbon Metabolism	8
11113	Oxidative Phosphorylation	7
11114	Oxidative Phosphorylation	7
11118	Transport, Inner Membrane	32
11120	Transport, Inner Membrane	32
11122	Oxidative Phosphorylation	7
11123	Oxidative Phosphorylation	7
11125	Oxidative Phosphorylation	7
11128	Oxidative Phosphorylation	7
11129	Oxidative Phosphorylation	7
11130	Oxidative Phosphorylation	7
11133	Transport, Inner Membrane	32
11134	Oxidative Phosphorylation	7
11135	Nitrogen Metabolism	23
11136	Oxidative Phosphorylation	7
11137	Nitrogen Metabolism	23
11138	Nucleotide Salvage Pathway	20
11140	Alternate Carbon Metabolism	8
11141	Unassigned	24
11143	Oxidative Phosphorylation	7
11144	Oxidative Phosphorylation	7
11145	Oxidative Phosphorylation	7
11206	Transport, Inner Membrane	32
11222	Transport, Inner Membrane	32
11223	Inorganic Ion Transport and Metabolism	31
11328	Inorganic Ion Transport and Metabolism	31
11329	Inorganic Ion Transport and Metabolism	31
11331	Inorganic Ion Transport and Metabolism	31
11333	Alternate Carbon Metabolism	8
11334	Alternate Carbon Metabolism	8
11335	Murein Recycling	33
11337	Alternate Carbon Metabolism	8
11338	Cofactor and Prosthetic Group Biosynthesis	22
11341	Glycolysis/Gluconeogenesis	1
11342	Nucleotide Salvage Pathway	20
11343	Nucleotide Salvage Pathway	20
11344	Nucleotide Salvage Pathway	20
11345	Glycerophospholipid Metabolism	30
11346	Glycerophospholipid Metabolism	30
11347	Glycerophospholipid Metabolism	30
11348	Unassigned	24
11349	Nucleotide Salvage Pathway	20
11353	Alternate Carbon Metabolism	8
11355	Nucleotide Salvage Pathway	20
11356	Alternate Carbon Metabolism	8
11357	Alternate Carbon Metabolism	8
11358	Alternate Carbon Metabolism	8
11359	Alternate Carbon Metabolism	8
11361	Cell Envelope Biosynthesis	26
11362	Cell Envelope Biosynthesis	26
11363	Cell Envelope Biosynthesis	26
11364	Cell Envelope Biosynthesis	26
11365	Cell Envelope Biosynthesis	26
11366	Cell Envelope Biosynthesis	26
11367	Nucleotide Salvage Pathway	20
11368	Inorganic Ion Transport and Metabolism	31
11369	Inorganic Ion Transport and Metabolism	31
11370	Cofactor and Prosthetic Group Biosynthesis	22
11371	Inorganic Ion Transport and Metabolism	31
11372	Inorganic Ion Transport and Metabolism	31
11373	Inorganic Ion Transport and Metabolism	31
11374	Inorganic Ion Transport and Metabolism	31
11375	Inorganic Ion Transport and Metabolism	31
11378	Inorganic Ion Transport and Metabolism	31
11379	Inorganic Ion Transport and Metabolism	31
11380	Inorganic Ion Transport and Metabolism	31
11381	Inorganic Ion Transport and Metabolism	31
11382	Inorganic Ion Transport and Metabolism	31
11384	Inorganic Ion Transport and Metabolism	31
11385	Inorganic Ion Transport and Metabolism	31
11386	Inorganic Ion Transport and Metabolism	31
11387	Inorganic Ion Transport and Metabolism	31
11388	Inorganic Ion Transport and Metabolism	31
11389	Inorganic Ion Transport and Metabolism	31
11390	Inorganic Ion Transport and Metabolism	31
11391	Inorganic Ion Transport and Metabolism	31
11392	Cysteine Metabolism	16
11399	Methionine Metabolism	18
11400	Methionine Metabolism	18
11405	Methylglyoxal Metabolism	2
11406	Transport, Inner Membrane	32
11418	Alternate Carbon Metabolism	8
11419	Alternate Carbon Metabolism	8
11420	Transport, Inner Membrane	32
11421	Transport, Inner Membrane	32
11424	Methionine Metabolism	18
11425	Methionine Metabolism	18
11426	Alternate Carbon Metabolism	8
11430	Nucleotide Salvage Pathway	20
11431	Nucleotide Salvage Pathway	20
11432	Nucleotide Salvage Pathway	20
11433	Nucleotide Salvage Pathway	20
11434	Nucleotide Salvage Pathway	20
11435	Nucleotide Salvage Pathway	20
11436	Nucleotide Salvage Pathway	20
11437	Nucleotide Salvage Pathway	20
11438	Nucleotide Salvage Pathway	20
11439	Nucleotide Salvage Pathway	20
11440	Nitrogen Metabolism	23
11441	Alternate Carbon Metabolism	8
11443	Nitrogen Metabolism	23
11444	Nitrogen Metabolism	23
11451	Alternate Carbon Metabolism	8
11452	Glycerophospholipid Metabolism	30
11453	Glycerophospholipid Metabolism	30
11460	Arginine and Proline Metabolism	11
11461	Alanine and Aspartate Metabolism	9
11462	Glutamate Metabolism	10
11499	Cofactor and Prosthetic Group Biosynthesis	22
11500	Inorganic Ion Transport and Metabolism	31
11501	Inorganic Ion Transport and Metabolism	31
11502	Transport, Inner Membrane	32
11504	Transport, Inner Membrane	32
11506	Cofactor and Prosthetic Group Biosynthesis	22
11507	Cofactor and Prosthetic Group Biosynthesis	22
11508	Nucleotide Salvage Pathway	20
11509	Anaplerotic Reactions	6
11514	Nucleotide Salvage Pathway	20
11515	Nucleotide Salvage Pathway	20
11516	Nucleotide Salvage Pathway	20
11517	Nucleotide Salvage Pathway	20
11518	Nucleotide Salvage Pathway	20
11519	Nucleotide Salvage Pathway	20
11520	Nucleotide Salvage Pathway	20
11521	Nucleotide Salvage Pathway	20
11540	Glycine and Serine Metabolism	15
11541	Glycine and Serine Metabolism	15
11542	Nucleotide Salvage Pathway	20
11543	Nucleotide Salvage Pathway	20
11544	Murein Recycling	33
11545	Murein Recycling	33
11546	Murein Recycling	33
11547	Murein Recycling	33
11548	Murein Biosynthesis	34
11549	Murein Recycling	33
11550	Murein Recycling	33
11551	Murein Recycling	33
11552	Murein Recycling	33
11553	Murein Recycling	33
11554	Murein Recycling	33
11558	Murein Recycling	33
11559	Murein Recycling	33
11560	Murein Recycling	33
11561	Murein Recycling	33
11562	Murein Recycling	33
11563	Murein Recycling	33
11564	Murein Recycling	33
11565	Murein Recycling	33
11566	Murein Recycling	33
11568	Murein Recycling	33
11576	Alternate Carbon Metabolism	8
11577	Glycolysis/Gluconeogenesis	1
11578	Alternate Carbon Metabolism	8
11579	Alternate Carbon Metabolism	8
11580	Alternate Carbon Metabolism	8
11581	Cell Envelope Biosynthesis	26
11582	Cell Envelope Biosynthesis	26
11583	Cell Envelope Biosynthesis	26
11584	Cofactor and Prosthetic Group Biosynthesis	22
11585	Cofactor and Prosthetic Group Biosynthesis	22
11586	Cofactor and Prosthetic Group Biosynthesis	22
11589	Lipopolysaccharide Biosynthesis / Recycling	28
11590	Lipopolysaccharide Biosynthesis / Recycling	28
11591	Lipopolysaccharide Biosynthesis / Recycling	28
11592	Lipopolysaccharide Biosynthesis / Recycling	28
11593	Lipopolysaccharide Biosynthesis / Recycling	28
11596	Lipopolysaccharide Biosynthesis / Recycling	28
11597	Lipopolysaccharide Biosynthesis / Recycling	28
11598	Lipopolysaccharide Biosynthesis / Recycling	28
11599	Lipopolysaccharide Biosynthesis / Recycling	28
11600	Lipopolysaccharide Biosynthesis / Recycling	28
11601	Lipopolysaccharide Biosynthesis / Recycling	28
11602	Lipopolysaccharide Biosynthesis / Recycling	28
11603	Transport, Inner Membrane	32
11604	Lipopolysaccharide Biosynthesis / Recycling	28
11605	Lipopolysaccharide Biosynthesis / Recycling	28
11606	Lipopolysaccharide Biosynthesis / Recycling	28
11607	Lipopolysaccharide Biosynthesis / Recycling	28
11608	Lipopolysaccharide Biosynthesis / Recycling	28
11609	Lipopolysaccharide Biosynthesis / Recycling	28
11610	Lipopolysaccharide Biosynthesis / Recycling	28
11611	Lipopolysaccharide Biosynthesis / Recycling	28
11612	Lipopolysaccharide Biosynthesis / Recycling	28
11615	Lipopolysaccharide Biosynthesis / Recycling	28
11616	Lipopolysaccharide Biosynthesis / Recycling	28
11621	Cell Envelope Biosynthesis	26
11622	Lipopolysaccharide Biosynthesis / Recycling	28
11623	Lipopolysaccharide Biosynthesis / Recycling	28
11624	Lipopolysaccharide Biosynthesis / Recycling	28
11625	Lipopolysaccharide Biosynthesis / Recycling	28
11627	Lipopolysaccharide Biosynthesis / Recycling	28
11628	Lipopolysaccharide Biosynthesis / Recycling	28
11629	Lipopolysaccharide Biosynthesis / Recycling	28
11630	Lipopolysaccharide Biosynthesis / Recycling	28
11632	Lipopolysaccharide Biosynthesis / Recycling	28
11633	Lipopolysaccharide Biosynthesis / Recycling	28
11634	Lipopolysaccharide Biosynthesis / Recycling	28
11635	Lipopolysaccharide Biosynthesis / Recycling	28
11649	Methylglyoxal Metabolism	2
11650	Cofactor and Prosthetic Group Biosynthesis	22
11653	Inorganic Ion Transport and Metabolism	31
11654	Inorganic Ion Transport and Metabolism	31
11655	Inorganic Ion Transport and Metabolism	31
11656	Transport, Inner Membrane	32
11657	Transport, Inner Membrane	32
11658	Transport, Inner Membrane	32
11665	Nitrogen Metabolism	23
11666	Nitrogen Metabolism	23
11667	Nitrogen Metabolism	23
11677	Transport, Inner Membrane	32
11678	Transport, Inner Membrane	32
11679	Transport, Inner Membrane	32
11681	Inorganic Ion Transport and Metabolism	31
11682	Inorganic Ion Transport and Metabolism	31
11683	Inorganic Ion Transport and Metabolism	31
11684	Inorganic Ion Transport and Metabolism	31
11685	Inorganic Ion Transport and Metabolism	31
11686	Inorganic Ion Transport and Metabolism	31
11687	Inorganic Ion Transport and Metabolism	31
11688	Inorganic Ion Transport and Metabolism	31
11689	Inorganic Ion Transport and Metabolism	31
11691	Methionine Metabolism	18
11701	Cell Envelope Biosynthesis	26
11702	Cell Envelope Biosynthesis	26
11703	Cell Envelope Biosynthesis	26
11704	Alternate Carbon Metabolism	8
11705	Alternate Carbon Metabolism	8
11706	Inorganic Ion Transport and Metabolism	31
11707	Cofactor and Prosthetic Group Biosynthesis	22
11708	Inorganic Ion Transport and Metabolism	31
11709	Cofactor and Prosthetic Group Biosynthesis	22
11710	Inorganic Ion Transport and Metabolism	31
11711	Cysteine Metabolism	16
11715	Tyrosine, Tryptophan, and Phenylalanine Metabolism	13
11716	Oxidative Phosphorylation	7
11717	Oxidative Phosphorylation	7
11718	Nitrogen Metabolism	23
11719	Nitrogen Metabolism	23
11723	Transport, Inner Membrane	32
11726	Oxidative Phosphorylation	7
11727	Oxidative Phosphorylation	7
11728	Oxidative Phosphorylation	7
11730	Inorganic Ion Transport and Metabolism	31
11731	Transport, Inner Membrane	32
11733	Alternate Carbon Metabolism	8
11734	Alternate Carbon Metabolism	8
11735	Alternate Carbon Metabolism	8
11745	Alternate Carbon Metabolism	8
11746	Alternate Carbon Metabolism	8
11747	Alternate Carbon Metabolism	8
11748	Alternate Carbon Metabolism	8
11749	Alternate Carbon Metabolism	8
11750	Alternate Carbon Metabolism	8
11751	Alternate Carbon Metabolism	8
11752	Glycine and Serine Metabolism	15
11753	Threonine and Lysine Metabolism	17
11754	Tyrosine, Tryptophan, and Phenylalanine Metabolism	13
11760	Cysteine Metabolism	16
11761	Unassigned	24
11762	Nucleotide Salvage Pathway	20
11763	Nucleotide Salvage Pathway	20
11764	Nucleotide Salvage Pathway	20
11765	Nucleotide Salvage Pathway	20
11766	Nucleotide Salvage Pathway	20
11767	Nucleotide Salvage Pathway	20
11768	Nucleotide Salvage Pathway	20
11769	Nucleotide Salvage Pathway	20
11770	Unassigned	24
11773	Inorganic Ion Transport and Metabolism	31
11774	Inorganic Ion Transport and Metabolism	31
11778	Oxidative Phosphorylation	7
11779	Cysteine Metabolism	16
11782	Threonine and Lysine Metabolism	17
11783	Glycine and Serine Metabolism	15
11784	Glycine and Serine Metabolism	15
11806	Transport, Inner Membrane	32
11807	Cysteine Metabolism	16
11811	Nucleotide Salvage Pathway	20
11812	Nucleotide Salvage Pathway	20
11818	Inorganic Ion Transport and Metabolism	31
11830	Transport, Inner Membrane	32
11831	Inorganic Ion Transport and Metabolism	31
11832	Inorganic Ion Transport and Metabolism	31
11833	Inorganic Ion Transport and Metabolism	31
11834	Inorganic Ion Transport and Metabolism	31
11839	Methylglyoxal Metabolism	2
11840	Threonine and Lysine Metabolism	17
11841	Murein Recycling	33
11842	Transport, Inner Membrane	32
11844	Murein Biosynthesis	34
11845	Murein Biosynthesis	34
11846	Murein Biosynthesis	34
11847	Murein Biosynthesis	34
11848	Murein Biosynthesis	34
11849	Murein Biosynthesis	34
11850	Murein Biosynthesis	34
11851	Murein Biosynthesis	34
11852	Murein Biosynthesis	34
11853	Murein Biosynthesis	34
11854	Murein Biosynthesis	34
11855	Murein Biosynthesis	34
11856	Murein Biosynthesis	34
11857	Murein Biosynthesis	34
11858	Murein Recycling	33
11859	Murein Recycling	33
11860	Murein Recycling	33
11861	Murein Recycling	33
11862	Murein Recycling	33
11863	Murein Recycling	33
11864	Murein Recycling	33
11865	Murein Recycling	33
11866	Murein Recycling	33
11867	Murein Recycling	33
11871	Cell Envelope Biosynthesis	26
11872	Cell Envelope Biosynthesis	26
11873	Cell Envelope Biosynthesis	26
11874	Cell Envelope Biosynthesis	26
11875	Cell Envelope Biosynthesis	26
11876	Cell Envelope Biosynthesis	26
11877	Cell Envelope Biosynthesis	26
11878	Cell Envelope Biosynthesis	26
11879	Cell Envelope Biosynthesis	26
11880	Cell Envelope Biosynthesis	26
11881	Cell Envelope Biosynthesis	26
11882	Cell Envelope Biosynthesis	26
11883	Cell Envelope Biosynthesis	26
11884	Cell Envelope Biosynthesis	26
11885	Cell Envelope Biosynthesis	26
11886	Cell Envelope Biosynthesis	26
11887	Cell Envelope Biosynthesis	26
11888	Cell Envelope Biosynthesis	26
11889	Cell Envelope Biosynthesis	26
11890	Cell Envelope Biosynthesis	26
11891	Cell Envelope Biosynthesis	26
11892	Cell Envelope Biosynthesis	26
11893	Cell Envelope Biosynthesis	26
11894	Cell Envelope Biosynthesis	26
11895	Cell Envelope Biosynthesis	26
11896	Cell Envelope Biosynthesis	26
11897	Cell Envelope Biosynthesis	26
11898	Cell Envelope Biosynthesis	26
11899	Cell Envelope Biosynthesis	26
11900	Cell Envelope Biosynthesis	26
11901	Cell Envelope Biosynthesis	26
11902	Cell Envelope Biosynthesis	26
11903	Cell Envelope Biosynthesis	26
11904	Cell Envelope Biosynthesis	26
11906	Cell Envelope Biosynthesis	26
11907	Cell Envelope Biosynthesis	26
11908	Cell Envelope Biosynthesis	26
11909	Cell Envelope Biosynthesis	26
11910	Cell Envelope Biosynthesis	26
11911	Cell Envelope Biosynthesis	26
11912	Cell Envelope Biosynthesis	26
11913	Cell Envelope Biosynthesis	26
11914	Cell Envelope Biosynthesis	26
11915	Cell Envelope Biosynthesis	26
11916	Cell Envelope Biosynthesis	26
11917	Cell Envelope Biosynthesis	26
11918	Cell Envelope Biosynthesis	26
11919	Cell Envelope Biosynthesis	26
11920	Cell Envelope Biosynthesis	26
11921	Cell Envelope Biosynthesis	26
11922	Cell Envelope Biosynthesis	26
11923	Cell Envelope Biosynthesis	26
11924	Cell Envelope Biosynthesis	26
11925	Glycerophospholipid Metabolism	30
11926	Glycerophospholipid Metabolism	30
11927	Glycerophospholipid Metabolism	30
11928	Glycerophospholipid Metabolism	30
11929	Glycerophospholipid Metabolism	30
11930	Glycerophospholipid Metabolism	30
11931	Glycerophospholipid Metabolism	30
11932	Glycerophospholipid Metabolism	30
11933	Glycerophospholipid Metabolism	30
11934	Glycerophospholipid Metabolism	30
11935	Glycerophospholipid Metabolism	30
11936	Glycerophospholipid Metabolism	30
11937	Glycerophospholipid Metabolism	30
11938	Glycerophospholipid Metabolism	30
11939	Glycerophospholipid Metabolism	30
11940	Glycerophospholipid Metabolism	30
11941	Glycerophospholipid Metabolism	30
11942	Glycerophospholipid Metabolism	30
11943	Glycerophospholipid Metabolism	30
11944	Glycerophospholipid Metabolism	30
11945	Glycerophospholipid Metabolism	30
11946	Glycerophospholipid Metabolism	30
11947	Glycerophospholipid Metabolism	30
11948	Glycerophospholipid Metabolism	30
11949	Glycerophospholipid Metabolism	30
11950	Glycerophospholipid Metabolism	30
11951	Glycerophospholipid Metabolism	30
11952	Glycerophospholipid Metabolism	30
11953	Glycerophospholipid Metabolism	30
11954	Glycerophospholipid Metabolism	30
11955	Glycerophospholipid Metabolism	30
11956	Glycerophospholipid Metabolism	30
11957	Glycerophospholipid Metabolism	30
11958	Glycerophospholipid Metabolism	30
11959	Glycerophospholipid Metabolism	30
11960	Glycerophospholipid Metabolism	30
11961	Glycerophospholipid Metabolism	30
11962	Glycerophospholipid Metabolism	30
11963	Glycerophospholipid Metabolism	30
11964	Glycerophospholipid Metabolism	30
11965	Glycerophospholipid Metabolism	30
11966	Glycerophospholipid Metabolism	30
11967	Glycerophospholipid Metabolism	30
11968	Glycerophospholipid Metabolism	30
11969	Glycerophospholipid Metabolism	30
11970	Glycerophospholipid Metabolism	30
11971	Glycerophospholipid Metabolism	30
11972	Glycerophospholipid Metabolism	30
11973	Glycerophospholipid Metabolism	30
11974	Glycerophospholipid Metabolism	30
11975	Glycerophospholipid Metabolism	30
11976	Glycerophospholipid Metabolism	30
11977	Glycerophospholipid Metabolism	30
11978	Glycerophospholipid Metabolism	30
11979	Cell Envelope Biosynthesis	26
11980	Cell Envelope Biosynthesis	26
11981	Cell Envelope Biosynthesis	26
11982	Cell Envelope Biosynthesis	26
11983	Cell Envelope Biosynthesis	26
11984	Glycerophospholipid Metabolism	30
11985	Glycerophospholipid Metabolism	30
11986	Glycerophospholipid Metabolism	30
11987	Glycerophospholipid Metabolism	30
11988	Glycerophospholipid Metabolism	30
11989	Glycerophospholipid Metabolism	30
11990	Glycerophospholipid Metabolism	30
11991	Glycerophospholipid Metabolism	30
11992	Glycerophospholipid Metabolism	30
11993	Glycerophospholipid Metabolism	30
11994	Glycerophospholipid Metabolism	30
11995	Glycerophospholipid Metabolism	30
11996	Glycerophospholipid Metabolism	30
11997	Glycerophospholipid Metabolism	30
11998	Glycerophospholipid Metabolism	30
11999	Glycerophospholipid Metabolism	30
12000	Glycerophospholipid Metabolism	30
12001	Glycerophospholipid Metabolism	30
12002	Glycerophospholipid Metabolism	30
12003	Glycerophospholipid Metabolism	30
12004	Lipopolysaccharide Biosynthesis / Recycling	28
12005	Lipopolysaccharide Biosynthesis / Recycling	28
12006	Transport, Inner Membrane	32
12007	Transport, Inner Membrane	32
12008	Transport, Inner Membrane	32
12009	Transport, Inner Membrane	32
12010	Transport, Inner Membrane	32
12011	Transport, Inner Membrane	32
12012	Transport, Inner Membrane	32
12015	Nucleotide Salvage Pathway	20
12016	Nucleotide Salvage Pathway	20
12017	Transport, Inner Membrane	32
12020	Transport, Inner Membrane	32
12021	Unassigned	24
12022	Unassigned	24
12023	Unassigned	24
12024	Transport, Inner Membrane	32
12025	Transport, Inner Membrane	32
12026	Transport, Inner Membrane	32
12027	Cofactor and Prosthetic Group Biosynthesis	22
12028	Arginine and Proline Metabolism	11
12029	Transport, Inner Membrane	32
12033	Glycerophospholipid Metabolism	30
12034	Glycerophospholipid Metabolism	30
12035	Glycerophospholipid Metabolism	30
12036	Glycerophospholipid Metabolism	30
12037	Glycerophospholipid Metabolism	30
12038	Glycerophospholipid Metabolism	30
12039	Glycerophospholipid Metabolism	30
12040	Transport, Inner Membrane	32
12041	Transport, Inner Membrane	32
12042	Transport, Inner Membrane	32
12043	Transport, Inner Membrane	32
12044	Transport, Inner Membrane	32
12045	Transport, Inner Membrane	32
12046	Transport, Inner Membrane	32
12047	Transport, Inner Membrane	32
12048	Transport, Inner Membrane	32
12049	Transport, Inner Membrane	32
12050	Transport, Inner Membrane	32
12051	Transport, Inner Membrane	32
12052	Transport, Inner Membrane	32
12053	Transport, Inner Membrane	32
12054	Glycerophospholipid Metabolism	30
12055	Glycerophospholipid Metabolism	30
12056	Glycerophospholipid Metabolism	30
12057	Glycerophospholipid Metabolism	30
12058	Glycerophospholipid Metabolism	30
12059	Glycerophospholipid Metabolism	30
12060	Glycerophospholipid Metabolism	30
12061	Transport, Inner Membrane	32
12062	Transport, Inner Membrane	32
12063	Transport, Inner Membrane	32
12064	Transport, Inner Membrane	32
12065	Transport, Inner Membrane	32
12066	Transport, Inner Membrane	32
12067	Transport, Inner Membrane	32
12073	Glycerophospholipid Metabolism	30
12074	Glycerophospholipid Metabolism	30
12075	Glycerophospholipid Metabolism	30
12076	Glycerophospholipid Metabolism	30
12077	Glycerophospholipid Metabolism	30
12078	Glycerophospholipid Metabolism	30
12079	Glycerophospholipid Metabolism	30
12080	Glycerophospholipid Metabolism	30
12081	Glycerophospholipid Metabolism	30
12082	Glycerophospholipid Metabolism	30
12083	Glycerophospholipid Metabolism	30
12084	Glycerophospholipid Metabolism	30
12085	Glycerophospholipid Metabolism	30
12086	Glycerophospholipid Metabolism	30
12087	Glycerophospholipid Metabolism	30
12088	Glycerophospholipid Metabolism	30
12089	Glycerophospholipid Metabolism	30
12090	Glycerophospholipid Metabolism	30
12091	Glycerophospholipid Metabolism	30
12092	Glycerophospholipid Metabolism	30
12093	Glycerophospholipid Metabolism	30
12094	Glycerophospholipid Metabolism	30
12095	Glycerophospholipid Metabolism	30
12096	Glycerophospholipid Metabolism	30
12097	Glycerophospholipid Metabolism	30
12098	Glycerophospholipid Metabolism	30
12099	Glycerophospholipid Metabolism	30
12100	Glycerophospholipid Metabolism	30
12101	Glycerophospholipid Metabolism	30
12102	Glycerophospholipid Metabolism	30
12103	Glycerophospholipid Metabolism	30
12104	Glycerophospholipid Metabolism	30
12105	Glycerophospholipid Metabolism	30
12106	Glycerophospholipid Metabolism	30
12107	Glycerophospholipid Metabolism	30
12108	Glycerophospholipid Metabolism	30
12109	Glycerophospholipid Metabolism	30
12110	Glycerophospholipid Metabolism	30
12111	Glycerophospholipid Metabolism	30
12112	Glycerophospholipid Metabolism	30
12113	Glycerophospholipid Metabolism	30
12114	Glycerophospholipid Metabolism	30
12136	Glycerophospholipid Metabolism	30
12137	Glycerophospholipid Metabolism	30
12138	Glycerophospholipid Metabolism	30
12139	Glycerophospholipid Metabolism	30
12140	Glycerophospholipid Metabolism	30
12141	Glycerophospholipid Metabolism	30
12142	Glycerophospholipid Metabolism	30
12143	Unassigned	24
12144	Unassigned	24
12145	Glycerophospholipid Metabolism	30
12146	Glycerophospholipid Metabolism	30
12147	Glycerophospholipid Metabolism	30
12148	Glycerophospholipid Metabolism	30
12149	Glycerophospholipid Metabolism	30
12150	Glycerophospholipid Metabolism	30
12151	Glycerophospholipid Metabolism	30
12152	Glycerophospholipid Metabolism	30
12153	Glycerophospholipid Metabolism	30
12154	Glycerophospholipid Metabolism	30
12155	Glycerophospholipid Metabolism	30
12156	Glycerophospholipid Metabolism	30
12157	Glycerophospholipid Metabolism	30
12158	Glycerophospholipid Metabolism	30
12159	Glycerophospholipid Metabolism	30
12160	Glycerophospholipid Metabolism	30
12161	Glycerophospholipid Metabolism	30
12162	Glycerophospholipid Metabolism	30
12163	Glycerophospholipid Metabolism	30
12164	Glycerophospholipid Metabolism	30
12165	Glycerophospholipid Metabolism	30
12166	Cell Envelope Biosynthesis	26
12167	Cell Envelope Biosynthesis	26
12168	Cell Envelope Biosynthesis	26
12169	Cell Envelope Biosynthesis	26
12170	Cell Envelope Biosynthesis	26
12171	Cell Envelope Biosynthesis	26
12172	Cell Envelope Biosynthesis	26
12173	Cell Envelope Biosynthesis	26
12178	Cell Envelope Biosynthesis	26
12179	Cell Envelope Biosynthesis	26
12180	Cell Envelope Biosynthesis	26
12181	Cell Envelope Biosynthesis	26
12182	Alternate Carbon Metabolism	8
12184	Transport, Inner Membrane	32
12185	Transport, Inner Membrane	32
12186	Transport, Inner Membrane	32
12187	Transport, Inner Membrane	32
12188	Transport, Inner Membrane	32
12189	Oxidative Phosphorylation	7
12190	Oxidative Phosphorylation	7
12191	Glycerophospholipid Metabolism	30
12192	Methylglyoxal Metabolism	2
12193	Methylglyoxal Metabolism	2
12196	Glycerophospholipid Metabolism	30
12197	Glycerophospholipid Metabolism	30
12198	Glycerophospholipid Metabolism	30
12199	Glycerophospholipid Metabolism	30
12200	Glycerophospholipid Metabolism	30
12201	Glycerophospholipid Metabolism	30
12202	Glycerophospholipid Metabolism	30
12203	Glycerophospholipid Metabolism	30
12204	Glycerophospholipid Metabolism	30
12205	Glycerophospholipid Metabolism	30
12206	Glycerophospholipid Metabolism	30
12207	Glycerophospholipid Metabolism	30
12208	Glycerophospholipid Metabolism	30
12209	Glycerophospholipid Metabolism	30
12210	Glycerophospholipid Metabolism	30
12211	Glycerophospholipid Metabolism	30
12212	Glycerophospholipid Metabolism	30
12213	Glycerophospholipid Metabolism	30
12214	Glycerophospholipid Metabolism	30
12215	Glycerophospholipid Metabolism	30
12216	Glycerophospholipid Metabolism	30
12217	Glycerophospholipid Metabolism	30
12218	Glycerophospholipid Metabolism	30
12219	Glycerophospholipid Metabolism	30
12220	Glycerophospholipid Metabolism	30
12221	Glycerophospholipid Metabolism	30
12222	Glycerophospholipid Metabolism	30
12223	Glycerophospholipid Metabolism	30
12224	Glycerophospholipid Metabolism	30
12225	Glycerophospholipid Metabolism	30
12226	Glycerophospholipid Metabolism	30
12227	Glycerophospholipid Metabolism	30
12228	Glycerophospholipid Metabolism	30
12229	Glycerophospholipid Metabolism	30
12230	Glycerophospholipid Metabolism	30
12231	Glycerophospholipid Metabolism	30
12232	Glycerophospholipid Metabolism	30
12233	Glycerophospholipid Metabolism	30
12234	Glycerophospholipid Metabolism	30
12235	Glycerophospholipid Metabolism	30
12236	Glycerophospholipid Metabolism	30
12237	Glycerophospholipid Metabolism	30
12240	Citric Acid Cycle	4
12241	Citric Acid Cycle	4
12242	Glycolysis/Gluconeogenesis	1
12243	Cell Envelope Biosynthesis	26
12250	Cell Envelope Biosynthesis	26
12253	Oxidative Phosphorylation	7
12254	Transport, Inner Membrane	32
12256	tRNA Charging	27
12257	tRNA Charging	27
12258	Unassigned	24
12259	Unassigned	24
12261	Cofactor and Prosthetic Group Biosynthesis	22
12263	Arginine and Proline Metabolism	11
12264	Cofactor and Prosthetic Group Biosynthesis	22
12267	Inorganic Ion Transport and Metabolism	31
12268	Unassigned	24
12269	Cofactor and Prosthetic Group Biosynthesis	22
12270	Cofactor and Prosthetic Group Biosynthesis	22
12271	Cofactor and Prosthetic Group Biosynthesis	22
12272	Cofactor and Prosthetic Group Biosynthesis	22
12273	Threonine and Lysine Metabolism	17
12274	Alternate Carbon Metabolism	8
12276	Oxidative Phosphorylation	7
12277	Cofactor and Prosthetic Group Biosynthesis	22
12278	Cofactor and Prosthetic Group Biosynthesis	22
12280	Cofactor and Prosthetic Group Biosynthesis	22
12283	Cell Envelope Biosynthesis	26
12284	Cell Envelope Biosynthesis	26
12285	Cell Envelope Biosynthesis	26
12286	Cell Envelope Biosynthesis	26
12287	Cell Envelope Biosynthesis	26
12288	Cell Envelope Biosynthesis	26
12289	Cell Envelope Biosynthesis	26
12290	Inorganic Ion Transport and Metabolism	31
12305	Alternate Carbon Metabolism	8
12311	Oxidative Phosphorylation	7
12312	Oxidative Phosphorylation	7
12313	Oxidative Phosphorylation	7
12314	Oxidative Phosphorylation	7
12315	Oxidative Phosphorylation	7
12316	Oxidative Phosphorylation	7
12351	Glycerophospholipid Metabolism	30
12352	Glycerophospholipid Metabolism	30
12353	Glycerophospholipid Metabolism	30
12354	Glycerophospholipid Metabolism	30
12355	Glycerophospholipid Metabolism	30
12356	Glycerophospholipid Metabolism	30
12357	Glycerophospholipid Metabolism	30
12358	Glycerophospholipid Metabolism	30
12359	Glycerophospholipid Metabolism	30
12360	Glycerophospholipid Metabolism	30
12361	Glycerophospholipid Metabolism	30
12362	Glycerophospholipid Metabolism	30
12363	Glycerophospholipid Metabolism	30
12364	Glycerophospholipid Metabolism	30
12367	Murein Recycling	33
12368	Murein Recycling	33
12369	Cofactor and Prosthetic Group Biosynthesis	22
12370	Cell Envelope Biosynthesis	26
12371	Cofactor and Prosthetic Group Biosynthesis	22
12372	Cofactor and Prosthetic Group Biosynthesis	22
12373	Cofactor and Prosthetic Group Biosynthesis	22
12374	Membrane Lipid Metabolism	25
12375	Membrane Lipid Metabolism	25
12376	Membrane Lipid Metabolism	25
12377	Membrane Lipid Metabolism	25
12378	Membrane Lipid Metabolism	25
12379	Membrane Lipid Metabolism	25
12380	Membrane Lipid Metabolism	25
12381	Membrane Lipid Metabolism	25
